# Supplementary material for: Age-dependent phenotypic and molecular evolution of pediatric MDS arising from GATA2 deficiency
Source: Blood Cancer J. 2025 Jul 15;15(1):121. doi: 10.1038/s41408-025-01309-6 (PMC12264048; doi:10.1038/s41408-025-01309-6)
Supplement: Supplementary file 2 — Readme for Supplement Tables [file 41408_2025_1309_MOESM2_ESM.xlsx]

## Sheet: Sheet1
List of Supplemental Tables
Table S1	Patient characteristics
Table S2	Distinct GATA2 variants identified in the study cohort
Table S3	GATA2 substitutions from gnomAD v4.1.0 database (used in Figure 2B)
Table S4	GATA2 substitutions from our patient cohort (used in Figure 2B)
Table S5	Population frequencies of substitution variants in the gnomAD database and the study cohort
Table S6	Somatic mutations identified in the study cohort (used in Figures 4-5)
Table S7	Patient IDs
