# Supplementary material for: Age-dependent phenotypic and molecular evolution of pediatric MDS arising from GATA2 deficiency
Source: Blood Cancer J. 2025 Jul 15;15(1):121. doi: 10.1038/s41408-025-01309-6 (PMC12264048; doi:10.1038/s41408-025-01309-6)
Supplement: Supplementary file 3 — Supplement Table 1 [file 41408_2025_1309_MOESM3_ESM.xlsx]

## Sheet: Sheet1
	Table S1. Patient characteristics
	Patient ID	Germline GATA2 variant			Demographics		Diagnosis			Secondary (somatic) events		Immunodeficiency						Lymphedema	Deafness	Respiratory tract involvement	Urogenital tract disorders	Case previously published in:
		cDNA change	Amino acid change	Type of mutation	Gender	Age at diagnosis (years)	Diagnosis	MDS/disease subtype	Confirmed disease origin (pedigree)	Karyotype	No. of somatic mutations	Immune system abnormalities (excl. infections)	Viral infections	Mycobacterial infections	Other bacterial infections	Fungal infections	Infections, unknown etiology
	P001	c.988C>T	p.Arg330X	null (nonsense)	M	12.1	advanced MDS	RCC	NA	der(1;7), -7, -22	1		no	no	no	no	no	yes	no			Kozyra et al., 2021 (PMID: 34469508)
	P002	c.303delC	p.Ala103GlnfsX16	null (frameshift truncating)	F	12.3641	advanced MDS	RCC	NA	der(1;7), + mar	NA		no	no	no	no	no	no	yes			Wlodarski et al., 2016 (PMID: 26702063); Kozyra et al., 2021 (PMID: 34469508)
	P003	c.1018-11_1027del21	p.?	null (splice region)	M	16.0958	advanced MDS	MDS-EB	NA	-7	2		no	no	no	no	no	no	no		hydrocele	Wlodarski et al., 2016 (PMID: 26702063)
	P004	c.1021delG	p.Ala341ProfsX46	null (frameshift truncating)	M	12.7283	advanced MDS	MDS-EB	NA	-7	2		no	no	no	no	no	no	no
	P005	c.968dupA	p.His323GlnfsX61	null (frameshift truncating)	M	14.4695	advanced MDS	MDS-EB*	NA	-7	2		no	no	no	no	no	yes	no			Wlodarski et al., 2016 (PMID: 26702063)
	P006	c.1046G>T	p.Cys349Phe	missense	F	12.6872	advanced MDS	MDS-EB	de novo	-7	1		no	no	no	no	no	no	no	bronchial asthma		Wlodarski et al., 2016 (PMID: 26702063)
	P007	c.1066_1095del30	p.Thr356_Asp365del	in-frame deletion	M	15.7016	advanced MDS	MDS-EB*	de novo	-7	0		no	no	no	no	no	no	no			Wlodarski et al., 2016 (PMID: 26702063)
	P008	c.1035_1038dupCGGC	p.Thr347ArgfsX38	null (frameshift truncating)	M	4.35318	advanced MDS	MDS-EB	de novo	-7	3		yes	no	no	no	no	no	no		vesicoureteral reflux, hypospadia	Wlodarski et al., 2016 (PMID: 26702063)
	P009	c.1017+572C>T	p.=	intron 4 regulatory	M	16.9391	advanced MDS	RCC	familial (14)	-7	NA		no	no	no	no	no	no	no			Wlodarski et al., 2016 (PMID: 26702063)
	P010	c.1017+572C>T	p.=	intron 4 regulatory	M	17.4292	advanced MDS	MDS-EB	NA	-7	5		no	no	no	no	no	no	no			Wlodarski et al., 2016 (PMID: 26702063)
	P011	c.1017+572C>T	p.=	intron 4 regulatory	M	17.4949	early-stage MDS	RCC	familial (15)	NK	NA		no	no	no	no	no	no	no			Wlodarski et al., 2016 (PMID: 26702063); Kozyra et al., 2021 (PMID: 34469508)
	P012	c.222_229+6del14ins21	p.?	null (splice region)	M	11.4251	early-stage MDS	RCC	de novo	+8	0		no	no	no	no	no	yes	no		hydrocele	Wlodarski et al., 2016 (PMID: 26702063)
	P013	c.393_399del7	p.Gly132LeufsX84	null (frameshift truncating)	M	12.1561	advanced MDS	RCC	NA	-7	2		yes	no	yes	no	no	yes	yes		vesicoureteral reflux, right megaureter, atypical configuration of left kidney
	P014	c.689_711dup23	p.Thr238AlafsX4	null (frameshift truncating)	F	10.9076	advanced MDS	MDS-EB	familial (1)	NK	0		no	no	no	no	no	no	no
	P015	c.689_711dup23	p.Thr238AlafsX4	null (frameshift truncating)	F	14.7105	advanced MDS	RCC	familial (1)	-7 + add (+8)	NA		no	no	no	no	no	no	no
	P016	c.627_630dupCGGC	p.Val211ArgfsX72	null (frameshift truncating)	M	12.5229	advanced MDS	MDS-EB*	NA	-7	2		no	no	yes	no	no	no	no		hydrocele	Wlodarski et al., 2016 (PMID: 26702063)
	P017	c.1084C>T	p.Arg362X	null (nonsense)	M	14.1848	advanced MDS	MDS-EB*	NA	-7	1		no	no	no	no	no	no	no			Wlodarski et al., 2016 (PMID: 26702063)
	P018	c.1113C>A	p.Asn371Lys	missense	F	15.9562	advanced MDS	MDS-EB	familial (11)	+8	1		yes	no	no	no	no	no	no			Wlodarski et al., 2016 (PMID: 26702063)
	P019	c.1054T>G	p.Cys352Gly	missense	F	8.79945	advanced MDS	MDS-EB	NA	-7	5		yes	no	no	no	yes	no	no			Wlodarski et al., 2016 (PMID: 26702063)
	P020	c.1110C>G	p.Cys370Trp	missense	M	8.70363	advanced MDS	MDS-EB	NA	-7	1		no	yes	no	no	no	no	no			Wlodarski et al., 2016 (PMID: 26702063)
	P021	c.1186C>T	p.Arg396Trp	missense	M	12.501	advanced MDS	MDS-EB	familial (21)	-7	1		no	no	no	no	no	no	no			Wlodarski et al., 2016 (PMID: 26702063)
	P022	c.599dupG	p.Ser201X	null (nonsense)	F	10.6858	advanced MDS	MDS-EB	familial (6)	-7	5	autoimmune arthritis	no	no	no	no	no	no	no			Wlodarski et al., 2016 (PMID: 26702063)
	P023	c.416_417delCT	p.Ser139CysfsX45	null (frameshift truncating)	M	16.5832	advanced MDS	MDS-EB	familial (25)	-7	0	ulcerative colitis	no	no	no	no	no	no	no			Wlodarski et al., 2016 (PMID: 26702063)
	P024	c.207_208delCG	p.Val70LeufsX114	null (frameshift truncating)	M	11.0363	advanced MDS	MDS-EB	NA	der(1;7), +8	2		yes	no	no	no	no	yes	no			Wlodarski et al., 2016 (PMID: 26702063); Kozyra et al., 2021 (PMID: 34469508)
	P025	c.1341C>A	p.Ser447Arg	missense	F	13.6318	advanced MDS	MDS-EB	familial (23)	-7	3		yes	no	yes	no	no	no	no		vaginal stenosis, persistent erythrocyturia, nonselective glomerular proteinuria	Wlodarski et al., 2016 (PMID: 26702063)
	P026	c.1082G>A	p.Arg361His	missense	M	7.30185	advanced MDS	MDS-EB	NA	-7	1		no	no	yes	no	no	no	no	bronchial asthma		Wlodarski et al., 2016 (PMID: 26702063)
	P027	del3q21.2-21.3 (3.6Mb)	p.?	null (whole gene deletion)	F	15.0116	advanced MDS	MDS-EB	NA	-7	0	Hashimoto thyroiditis	no	no	no	no	yes	yes	no		kidney asymmetry	Wlodarski et al., 2016 (PMID: 26702063)
	P028	c.1187G>A	p.Arg396Gln	missense	F	12.8569	advanced MDS	MDS-EB	NA	-7	1	allergy, elevated IgE	no	no	no	no	no	no	no			Wlodarski et al., 2016 (PMID: 26702063)
	P029	c.599delG	p.Gly200fsX1	null (frameshift truncating)	F	16.3313	early-stage MDS	RCC	NA	NK	1		no	no	no	no	no	no	no			Wlodarski et al., 2016 (PMID: 26702063)
	P030	c.1186C>T	p.Arg396Trp	missense	F	16.7611	early-stage MDS	RCC	NA	NK	1	hypogammaglobulinemia	no	no	yes	no	yes	no	no			Wlodarski et al., 2016 (PMID: 26702063)
	P031	c.1017+1delG	p.?	null (splice region)	M	17.4292	advanced MDS	MDS-EB*	NA	-7	0		yes	no	yes	no	no	no	no		kidney hypoplasia, hydrocele	Wlodarski et al., 2016 (PMID: 26702063)
	P032	c.1082G>A	p.Arg361His	missense	F	11.6934	advanced MDS	MDS-EB	NA	-7	0		no	no	no	no	no	no	no
	P033	c.1031_1049del19	p.Arg344LysfsX37	null (frameshift truncating)	F	10.2615	early-stage MDS	RCC	de novo	NK	0		yes	no	no	no	no	no	yes	bronchial asthma	vesicoureteral reflux	Wlodarski et al., 2016 (PMID: 26702063)
	P034	c.1017+532T>A	p.=	intron 4 regulatory	M	3.09651	early-stage MDS	RCC	NA	NK	0		yes	no	no	no	no	no	no	respiratory distress (not specified)	hypospadia, mild kidney asymmetry, hydrocele	Wlodarski et al., 2016 (PMID: 26702063)
	P035	c.685delC	p.Leu229CysfsX5	null (frameshift truncating)	M	7.49076	advanced MDS	RCC	NA	-7	1		yes	no	no	no	no	no	no	bronchial asthma, stridor		Wlodarski et al., 2016 (PMID: 26702063)
	P036	c.1192C>T	p.Arg398Trp	missense	M	15.9179	advanced MDS	RCC	NA	-7	0	hypogammaglobulinemia	no	no	no	no	no	no	no		hydrocele	Wlodarski et al., 2016 (PMID: 26702063)
	P037	c.1018-10_1037del30	p.?	null (splice region)	M	12.1259	advanced MDS	RCC	familial (7)	-7	2		yes	no	no	no	no	no	no			Wlodarski et al., 2016 (PMID: 26702063)
	P038	c.981G>A	p.Gly327Gly	null (silent)	M	10.6721	early-stage MDS	RCC	NA	NK	0		no	no	no	no	no	no	no			Kozyra et al., 2020 (PMID: 32555368)
	P039	c.303delC	p.Ala103GlnfsX16	null (frameshift truncating)	F	9.62355	advanced MDS	MDS-EB	de novo	-7	4		yes	no	no	no	no	no	no		changes of renal pelvis	Wlodarski et al., 2016 (PMID: 26702063)
	P040	c.306delA	p.Ala103GlnfsX17	null (frameshift truncating)	F	5.17728	advanced MDS	MDS-EB	NA	-7	1	food allergy	yes	no	no	no	no	no	no	bronchial asthma		Wlodarski et al., 2016 (PMID: 26702063)
	P041	c.351C>G	p.Thr117Thr	null (silent)	F	14.2067	advanced MDS	MDS-EB	NA	-7	3		no	no	no	no	no	no	no			Kozyra et al., 2020 (PMID: 32555368)
	P042	c.1113C>G	p.Asn371Lys	missense	M	9.68378	advanced MDS	MDS-EB	NA	-7	2		no	no	no	no	yes	no	no	dyspnea		Wlodarski et al., 2016 (PMID: 26702063)
	P043	c.599delG	p.Gly200fsX1	null (frameshift truncating)	F	10.1766	advanced MDS	MDS-EB	NA	-7	5	autoimmune disease with ANA, SMA and SP100 antibodies	yes	no	no	no	no	no	no			Wlodarski et al., 2016 (PMID: 26702063)
	P044	c.1084C>T	p.Arg362X	null (nonsense)	F	6.08898	advanced MDS	MDS-EB*	NA	-7	0	recurrent fever	yes	no	no	no	no	no	no			Wlodarski et al., 2016 (PMID: 26702063)
	P045	c.1187G>A	p.Arg396Gln	missense	M	15.6249	early-stage MDS	RCC	familial (parental mosaicism) (5)	NK	1	hypogammaglobulinemia	no	no	no	no	yes	no	yes		kidney asymmetry	Wlodarski et al., 2016 (PMID: 26702063); Kozyra et al., 2021 (PMID: 34469508)
	P046	c.1187G>A	p.Arg396Gln	missense	F	16.8816	advanced MDS	MDS-EB	familial (parental mosaicism) (5)	+8	1	hypogammaglobulinemia	no	no	no	yes	no	no	no
	P047	c.1018-10_1037del30	p.?	null (splice region)	M	13.7495	early-stage MDS	RCC	familial (7)	NK	0		yes	no	no	no	no	no	no			Wlodarski et al., 2016 (PMID: 26702063)
	P048	c.932_937delinsG	p.Thr311ArgfsX71	null (frameshift truncating)	F	7.46338	advanced MDS	MDS-EB	NA	-7	0		yes	no	yes	no	no	no	no			Wlodarski et al., 2016 (PMID: 26702063)
	P049	c.599dupG	p.Ser201X	null (nonsense)	F	11.4223	advanced MDS	MDS-EB	familial (6)	-7	1		no	no	no	no	no	no	no			Wlodarski et al., 2016 (PMID: 26702063)
	P050	c.1017+582G>T	p.=	intron 4 regulatory	M	13.3963	early-stage MDS	RCC	familial (13)	NK	0		no	no	no	no	no	no	no			Wlodarski et al., 2016 (PMID: 26702063)
	P051	c.1128C>G	p.Tyr376X	null (nonsense)	M	12.6708	early-stage MDS	RCC	de novo	NK	0	hypogammaglobulinemia	yes	no	yes	no	no	yes	yes		kidney asymmetry	Wlodarski et al., 2016 (PMID: 26702063)
	P052	c.1113C>A	p.Asn371Lys	missense	F	6.54346	advanced MDS	MDS-EB	familial (11)	-7	0		no	no	yes	no	no	no	no
	P053	c.1143+1G>A	p.?	null (splice region)	F	16.1862	advanced MDS	RCC	de novo	-7	1		no	no	no	no	no	no	no		prominent ureteral confluence
	P054	c.1084C>T	p.Arg362X	null (nonsense)	F	15.0801	early-stage MDS	RCC	NA	+8	0	juvenile idiopathic arthritis, panniculitis	yes	no	yes	no	no	no	no		kidney asymmetry, Bartholin's cyst
	P055	c.1045T>A	p.Cys349Ser	missense	M	10.2177	early-stage MDS	RCC	familial (2)	NK	0	erythema nodosum	no	no	no	no	no	no	no		micropenis	Wlodarski et al., 2016 (PMID: 26702063)
	P056	c.1045T>A	p.Cys349Ser	missense	M	16.2738	early-stage MDS	RCC	familial (2)	NK	1		no	no	no	no	no	no	no			Wlodarski et al., 2016 (PMID: 26702063)
	P057	c.1045T>A	p.Cys349Ser	missense	M	6.53525	other cytopenia	immunodeficiency	familial (2)	NK	0	NK-lymphopenia	no	no	no	no	no	no	no
	P058	c.1023C>T	p.Ala341Ala	null (silent)	M	11.6386	advanced MDS	RCC	NA	-7	1		no	no	no	no	no	no	no		hypospadia	Kozyra et al., 2020 (PMID: 32555368) - GATA2 variant shown to result in loss of mutant RNA. This patient also carries additional SAMD9 variants (germline p.K877E and somatic p.F366LfsX33) associated with SAMD9 syndrome and was reported in Sahoo et al. 2021 (PMID: 34621053)
	P059	c.1037_1046del10	p.Gly346ValfsX38	null (frameshift truncating)	F	12.1232	early-stage MDS	RCC	familial (26)	NK	0	ANA-positive autoimmune cytopenia	yes	no	no	no	no	yes	yes
	P060	c.1017+572C>T	p.=	intron 4 regulatory	M	7.49076	advanced MDS	RCC	NA	-7 + add (+8)	0		no	no	yes	no	no	no	no
	P061	c.351C>G	p.Thr117Thr	null (silent)	F	12.4216	advanced MDS	RCC	familial (4)	-7	0	arthritis, bursitis, tendosynovitis	no	no	yes	yes	no	yes	no			Kozyra et al., 2020 (PMID: 32555368)
	P062	c.351C>G	p.Thr117Thr	null (silent)	F	10.6694	other cytopenia	immunodeficiency	familial (4)	NA	NA	B- and NK-lymphopenia, hypogammaglobulinemia	no	no	no	no	no	no	no			Kozyra et al., 2020 (PMID: 32555368)
	P063	c.351C>G	p.Thr117Thr	null (silent)	F	48	other cytopenia	immunodeficiency	familial (4)	NK	NA	elevated complement turnover (elevated C3)	yes	yes	yes	yes	no	no	no	pulmonary alveolar proteinosis, ARDS		Wehr et al., 2018 (PMID: 30030275)
	P064	c.371delC	p.Thr124SerfsX94	null (frameshift truncating)	F	16.3641	advanced MDS	MDS-EB	NA	NK	0		no	no	no	no	no	no	no
	P065	c.599dupG	p.Ser201X	null (nonsense)	M	14.5845	advanced MDS	MDS-EB	NA	-7	5		no	no	no	yes	no	no	no
	P066	c.303delC	p.Ala103GlnfsX16	null (frameshift truncating)	F	16.2519	advanced MDS	MDS-EB	NA	-7 + add (+13)	2		no	no	no	no	no	no	no
	P067	c.1186C>T	p.Arg396Trp	missense	F	9.75222	advanced MDS	MDS-EB	NA	-7	0		no	no	no	no	no	no	no
	P068	c.1186C>T	p.Arg396Trp	missense	F	17.3525	early-stage MDS	RCC	familial (22)	+8	2		yes	no	no	no	no	no	no
	P069	c.1061C>T	p.Thr354Met	missense	F	9.91102	early-stage MDS	RCC	familial (16)	NK	1		yes	no	no	no	yes	no	yes
	P070	c.1109G>T	p.Cys370Phe	missense	M	16.9966	early-stage MDS	RCC	NA	+8	NA	hypogammaglobulinemia	yes	no	yes	no	no	no	no		hydrocele
	P071	c.341delA	p.Asp114ThrfsX5	null (frameshift truncating)	M	9.93566	advanced MDS	RCC	NA	-7	NA		yes	no	no	no	no	no	no
	P072	whole gene deletion	p.?	null (whole gene deletion)	F	18.3354	early-stage MDS	RCC	NA	+8	1	erythema nodosum	yes	no	no	no	no	no	no
	P073	c.1081C>T	p.Arg361Cys	missense	M	16.1177	early-stage MDS	RCC	NA	NK	0		no	no	no	no	no	no	no
	P074	c.1084C>T	p.Arg362X	null (nonsense)	M	3.89049	advanced MDS	RCC	NA	-7	0		no	no	yes	no	yes	yes	yes		left renal hypoplasia, compensatory hypertrophy of right kidney
	P075	c.416_417delCT	p.Ser139CysfsX45	null (frameshift truncating)	M	12.7392	advanced MDS	MDS-EB	NA	-7 + add (t(5;12))	2		no	no	no	no	no	no	no	bronchial asthma
	P076	c.1143+1G>A	p.?	null (splice region)	M	13.5962	early-stage MDS	RCC	NA	NK	NA		yes	no	no	no	no	no	no
	P077	c.448G>T	p.Gly150X	null (nonsense)	F	10.7159	advanced MDS	MDS-EB	familial (3)	-7	1		no	no	no	no	no	no	no
	P078	c.448G>T	p.Gly150X	null (nonsense)	M	6.91581	early-stage MDS	RCC	familial (3)	NK	NA		no	no	no	no	no	no	no
	P079	c.1055G>A	p.Cys352Tyr	missense	F	4.65708	advanced MDS	RCC	NA	-7	4		no	no	yes	no	no	no	no
	P080	c.1243G>A	p.Glu415Lys	missense	F	13.7057	advanced MDS	MDS-EB	NA	+8	3		no	no	no	no	yes	yes	no			Wlodarski et al., 2016 (PMID: 26702063); Kozyra et al., 2021 (PMID: 34469508)
	P081	c.956_962delGTGGCCT	p.Cys319SerfsX5	null (frameshift truncating)	F	10.8501	advanced MDS	MDS-EB	familial (27)	-7	0		no	no	no	no	no	no	no
	P082	c.802G>T	p.Gly268X	null (nonsense)	F	17.1253	advanced MDS	MDS-EB	familial (29)	+8	0		no	no	no	no	no	no	no			Wlodarski et al., 2016 (PMID: 26702063); Marin-Bejar et al., 2023 (PMID: 36815365)
	P083	c.1018-2A>T	p.?	null (splice region)	F	5.09514	advanced MDS	MDS-EB*	NA	-7	2		no	no	no	no	no	no	no			Wlodarski et al., 2016 (PMID: 26702063)
	P084	c.970_994dup25	p.Leu332GlufsX60	null (frameshift truncating)	M	18.5708	advanced MDS	RCC	familial (28)	-7	2		no	no	no	no	no	no	no			Wlodarski et al., 2016 (PMID: 26702063)
	P085	c.1124delT	p.Leu375ProfsX12	null (frameshift truncating)	M	7.80835	advanced MDS	MDS-EB	de novo	-7	3		no	no	no	no	no	no	yes			Wlodarski et al., 2016 (PMID: 26702063)
	P086	c.1081C>T	p.Arg361Cys	missense	M	10.6831	advanced MDS	MDS-EB	NA	-7	1	vasculitis	yes	no	yes	no	no	yes	no			Wlodarski et al., 2016 (PMID: 26702063)
	P087	c.161C>A	p.Ser54X	null (nonsense)	M	18.1191	advanced MDS	MDS-EB	NA	-7	0		no	no	no	no	no	no	no			Wlodarski et al., 2016 (PMID: 26702063)
	P088	c.1186C>T	p.Arg396Trp	missense	M	14.3299	early-stage MDS	RCC	NA	NK	0		no	no	no	no	no	no	no			Wlodarski et al., 2016 (PMID: 26702063)
	P089	c.1084C>T	p.Arg362X	null (nonsense)	M	17.347	early-stage MDS	RCC	de novo	NK	1		yes	no	yes	no	no	no	no		megaureter, vesicoureteral reflux
	P090	c.414_417delCTCT	p.Ser139CysfsX78	null (frameshift truncating)	M	10.8802	early-stage MDS	RCC	de novo	NK	0		no	no	no	no	no	yes	no			Roncareggi et al., 2023 (PMID: 37837580)
	P091	c.1084C>T	p.Arg362X	null (nonsense)	F	15.8686	early-stage MDS	RCC	NA	NK	1		no	no	no	no	yes	no	yes
	P092	c.1416G>A	p.Pro472Pro	null (silent)	F	3.92334	early-stage MDS	RCC	NA	NK	0		no	no	yes	no	no	no	no			Kozyra et al., 2020 (PMID: 32555368)
	P093	c.1017+572C>T	p.=	intron 4 regulatory	F	16.449	advanced MDS	MDS-EB	familial (20)	-7	4		yes	no	no	no	no	no	no
	P094	c.1215G>T	p.Lys405Asn	missense	M	8.22177	early-stage MDS	RCC	familial (19)	NK	0		yes	no	no	no	no	no	no	bronchial asthma (wheezing, respiratory allergies)
	P095	c.380_383dupACCC	p.Ser129ProfsX57	null (frameshift truncating)	F	18.3272	early-stage MDS	RCC	NA	NK	NA		yes	no	no	no	no	no	no
	P096	c.1341C>A	p.Ser447Arg	missense	M	12.909	advanced MDS	MDS-EB	NA	-7	3		no	no	no	yes	yes	no	no			Wlodarski et al., 2016 (PMID: 26702063)
	P097	c.1168A>G	p.Lys390Glu	missense	F	12.8378	advanced MDS	MDS-EB	NA	der(1;7), +8	4		no	no	no	no	no	no	no			Wlodarski et al., 2016 (PMID: 26702063); Kozyra et al., 2021 (PMID: 34469508)
	P098	c.1069A>G	p.Thr357Ala	missense	F	15.2745	advanced MDS	MDS-EB	familial (10)	der(1;7), +11	1		no	no	no	no	no	no	no			Wlodarski et al., 2016 (PMID: 26702063); Kozyra et al., 2021 (PMID: 34469508)
	P099	c.1069A>G	p.Thr357Ala	missense	F	15.3238	early-stage MDS	RCC	familial (10)	+8	1		no	no	no	no	no	no	no			Wlodarski et al., 2016 (PMID: 26702063)
	P100	c.1069A>G	p.Thr357Ala	missense	F	18	early-stage MDS	RCC	familial (10)	+8	0		no	no	no	no	no	no	no
	P101	c.1061C>T	p.Thr354Met	missense	F	16.6708	early-stage MDS	RCC	de novo	NK	1		yes	no	no	no	no	no	no		hymenal atresia
	P102	c.1098_1100delGGA	p.Asp367del	in-frame deletion	F	14.6776	advanced MDS	RCC	NA	-7 + add (+8)	NA		no	no	no	no	no	no	no
	P103	c.1021_1024dupGCCG	p.Ala342GlyfsX43	null (frameshift truncating)	M	11.8576	advanced MDS	RCC	de novo	-7	2		yes	yes	no	no	no	no	no
	P104	c.1009C>T	p.Arg337X	null (nonsense)	M	14.935	advanced MDS	RCC	de novo	-7	1		no	no	no	no	no	no	no			Wlodarski et al., 2016 (PMID: 26702063)
	P105	c.58C>T	p.Gln20X	null (nonsense)	F	15.7426	advanced MDS	RCC	NA	-7	2		no	no	no	no	no	no	no
	P106	c.599dupG	p.Ser201X	null (nonsense)	F	12.1944	advanced MDS	MDS-EB	de novo	-7	3		no	no	no	no	no	no	no	interstitial pulmonary process		Wlodarski et al., 2016 (PMID: 26702063)
	P107	c.348G>A	p.Trp116X	null (nonsense)	M	7.2334	advanced MDS	MDS-EB	NA	-7	4		yes	no	no	no	no	no	no	bronchial asthma
	P108	c.982C>T	p.Gln328X	null (nonsense)	F	8.90897	advanced MDS	RCC	NA	-7	3		no	no	yes	no	no	no	no
	P109	c.1186C>T	p.Arg396Trp	missense	M	15.4278	early-stage MDS	RCC	familial (23)	NK	0	CVID, hypogammaglobulinemia	yes	no	yes	no	no	no	no
	P110	c.1416G>A	p.Pro472Pro	null (silent)	F	15.9042	other cytopenia	anemia, thrombocytopenia	NA	NK	0	chronic ITP	no	no	no	no	no	no	no		hypermenorrhea
	P111	c.1009C>T	p.Arg337X	null (nonsense)	F	10.9815	advanced MDS	MDS-EB	NA	-7	0		no	no	no	no	no	yes	no
	P112	c.1082G>A	p.Arg361His	missense	F	15.0856	advanced MDS	MDS-EB	NA	-7	0		no	no	no	no	no	no	no
	P113	c.1186C>T	p.Arg396Trp	missense	F	15.0253	advanced MDS	RCC	NA	-7	NA		no	no	no	no	no	no	no
	P114	c.1078T>C	p.Trp360Arg	missense	M	17.4867	advanced MDS	MDS-EB	NA	+8	NA		yes	no	no	no	no	yes	no
	P115	c.1017+526_1017+540delinsA	p.=	intron 4 regulatory	F	16.1862	advanced MDS	MDS-EB	de novo	NK	0	inverted CD4/CD8 ratio	no	no	no	no	no	no	no
	P116	c.1082G>A	p.Arg361His	missense	F	11.2115	other cytopenia	immunodeficiency	de novo	NK	0	hypogammaglobulinemia	yes	no	yes	no	no	no	no
	P117	c.202delG	p.Ala68ArgfsX12	null (frameshift truncating)	M	13.1855	advanced MDS	MDS-EB	NA	-7	3		yes	no	yes	no	yes	no	yes
	P118	c.980G>C	p.Gly327Ala	missense	M	13.692	advanced MDS	MDS-EB	NA	+8	0		no	no	no	no	no	no	yes
	P119	c.1084C>T	p.Arg362X	null (nonsense)	F	10.1958	advanced MDS	MDS-EB	de novo	-7 + add (+8)	1		no	no	no	no	no	no	no		kidney asymmetry
	P120	c.1084delC	p.Arg362GlufsX25	null (frameshift truncating)	F	11.7	advanced MDS	MDS-EB	NA	-7	3		yes	no	no	no	no	no	yes
	P121	c.1081C>T	p.Arg361Cys	missense	F	7.31828	advanced MDS	MDS-EB	de novo	-7 +add (+11, structural abnormality of 3p)	NA		no	no	no	no	no	no	no
	P122	c.1018-2A>C	p.?	null (splice region)	F	8.05476	advanced MDS	RCC	NA	-7 + add (+8)	0		yes	no	yes	yes	no	no	no	bronchiectasis, tracheomalacia, reduced lung function
	P123	c.1187G>T	p.Arg396Leu	missense	M	30	early-stage MDS	RCMD	familial (8)	NA	NA		yes	no	yes	no	no	no	no	ARDS		Marin-Bejar et al., 2023 (PMID: 36815365)
	P124	c.1187G>T	p.Arg396Leu	missense	M	14	early-stage MDS	RCC	familial (8)	NA	NA		no	no	yes	no	no	no	no	ARDS		Marin-Bejar et al., 2023 (PMID: 36815365)
	P125	c.1187G>T	p.Arg396Leu	missense	F	15	other cytopenia	SLE-like syndrome	familial (8)	NA	NA	SLE-like syndrome	yes	no	yes	no	no	no	no	focal pulmonary alveolar proteinosis, interstitial fibrosis		Marin-Bejar et al., 2023 (PMID: 36815365)
	P126	c.1036_1037insTCTGGCC	p.Gly346SerfsX40	null (frameshift truncating)	M	24	other cytopenia	secondary HLH	NA	NA	NA	secondary HLH	no	yes	yes	yes	no	no	no			Marin-Bejar et al., 2023 (PMID: 36815365)
	P127	c.1061C>T	p.Thr354Met	missense	F	37	other cytopenia	cytopenia, NOS	NA	NA	NA		yes	no	no	no	no	no	no	chronic obstructive pulmonary disease		Marin-Bejar et al., 2023 (PMID: 36815365)
	P128	c.1163T>C	p.Met388Thr	missense	M	8	advanced MDS	RCC	familial (18)	-7	NA		yes	no	no	no	no	no	no			Marin-Bejar et al., 2023 (PMID: 36815365)
	P129	c.1132A>T	p.Lys378X	null (nonsense)	F	13	advanced MDS	immunodeficiency	NA	-7 + add (+8, del17p)	NA		no	no	no	no	no	no	no
	P130	c.1084C>T	p.Arg362X	null (nonsense)	M	18	early-stage MDS	RCC	NA	NK	NA		yes	no	yes	no	no	yes	yes
	P131	c.818delG	p.Gly273AspfsX53	null (frameshift truncating)	F	51	early-stage MDS	RCMD	NA	NK	NA		no	no	no	no	no	no	no			Marin-Bejar et al., 2023 (PMID: 36815365)
	P132	c.782G>C	p.Ser261Thr	missense	F	75	advanced MDS	MDS-EB	NA	+8	NA		no	no	no	no	no	no	no
	P133	c.1187G>A	p.Arg396Gln	missense	M	45	early-stage MDS	RCMD	NA	NK	NA	erythema nodosum	yes	no	no	yes	no	no	no
	P134	c.913C>G	p.Leu305Val	missense	F	59	early-stage MDS	RCMD	NA	NK	NA	neutrophilic dermatosis	yes	yes	yes	yes	no	no	no	chronic respiratory insufficiency		Marin-Bejar et al., 2023 (PMID: 36815365)
	P135	c.1186C>T	p.Arg396Trp	missense	M	32	early-stage MDS	RCMD	NA	+8	NA		yes	yes	no	yes	no	no	no
	P136	c.1187G>A	p.Arg396Gln	missense	F	14.9	early-stage MDS	RCC	NA	NK	NA		yes	no	yes	no	no	no	no			Ovsyannikova et al., 2022 (PMID: 35273927)
	P137	c.1033_1060del	p.Ala345ArgfsX33	null (frameshift truncating)	F	10.1	early-stage MDS	RCC	NA	NK	NA		yes	no	yes	no	no	no	yes			Ovsyannikova et al., 2022 (PMID: 35273927)
	P138	c.1082G>A	p.Arg361His	missense	M	17.6	early-stage MDS	RCC	NA	+8	NA		no	no	yes	no	no	no	no		right kidney hypoplasia, congenital hypospadia	Ovsyannikova et al., 2022 (PMID: 35273927)
	P139	c.1082G>A	p.Arg361His	missense	F	2.8	advanced MDS	RCC	NA	-7	NA		no	no	yes	no	no	yes	no		hydronephrosis of the left kidney, vesicoureteral reflux, megaureter	Ovsyannikova et al., 2022 (PMID: 35273927)
	P140	c.1084C>T	p.Arg362X	null (nonsense)	M	10	advanced MDS	RCC	NA	-7	NA		yes	no	yes	no	no	yes	no			Ovsyannikova et al., 2022 (PMID: 35273927)
	P141	c.1084C>T	p.Arg362X	null (nonsense)	M	8.7	advanced MDS	RCC	NA	-7	NA		no	no	yes	no	no	no	no			Ovsyannikova et al., 2022 (PMID: 35273927)
	P142	c.1084C>T	p.Arg362X	null (nonsense)	F	10.7	early-stage MDS	RCC	NA	NK	NA		yes	no	yes	no	no	no	no			Ovsyannikova et al., 2022 (PMID: 35273927)
	P143	c.1084C>T	p.Arg362X	null (nonsense)	M	7.8	advanced MDS	RCC	NA	-7	NA		yes	no	yes	no	no	no	no			Ovsyannikova et al., 2022 (PMID: 35273927)
	P144	c.1187G>A	p.Arg396Gln	missense	M	10	early-stage MDS	RCC	NA	NK	NA		yes	no	yes	no	no	no	no		hypoplasia of the right kidney, spermatocele, hydrocele	Ovsyannikova et al., 2022 (PMID: 35273927)
	P145	c.1144-2A>C	p.?	null (splice region)	M	12.5	early-stage MDS	RCC	NA	NA	NA		yes	no	yes	no	no	no	yes			Ovsyannikova et al., 2022 (PMID: 35273927)
	P146	c.351C>G	p.Thr117Thr	null (silent)	F	24	early-stage MDS	RCMD	NA	NK	NA	Crohn's colitis	yes	yes	no	no	no	no	no			Wehr et al., 2018 (PMID: 30030275), Kozyra et al., 2020 (PMID: 32555368)
	P147	c.1046G>A	p.Cys349Tyr	missense	F	21.3963	early-stage MDS	RCMD	familial (17)	+8	0	vasculitis	yes	no	no	no	no	yes	no
	P148	c.207_208delCG	p.Val70LeufsX114	null (frameshift truncating)	M	40.334	early-stage MDS	RCMD	NA	NK	4		no	no	yes	no	no	yes	no
	P149	c.1061C>T	p.Thr354Met	missense	F	18.2	advanced MDS	RCC	NA	-7	NA		no	no	no	no	no	no	no
	P150	c.982C>T	p.Gln328X	null (nonsense)	M	23.9288	advanced MDS	RCMD	NA	-7	NA	sarcoidosis-like presentation, pulmonary vasculitis	yes	yes	no	no	yes	no	no
	P151	c.1084C>T	p.Arg362X	null (nonsense)	M	24.7397	early-stage MDS	RCMD	NA	NK	NA	Sweet syndrome	yes	no	yes	no	no	no	yes
	P152	c.1116_1117delCT	p.Cys373TrpfsX10	null (frameshift truncating)	F	35.1808	advanced MDS	MDS-EB	NA	del(5q)	1	hypersensivity-associated vasculitis of the lower limbs, severe local reaction after hepatitis A vaccination, recurrent arthritis	yes	no	no	no	yes	no	no
	P153	c.1061C>T	p.Thr354Met	missense	F	36	other cytopenia	neutropenia	NA	+8	2		no	no	no	no	no	no	no
	P154	c.1061C>T	p.Thr354Met	missense	M	42.6612	advanced MDS	RCMD	NA	-7	1		yes	no	yes	no	no	no	no
	P155	c.1180C>T	p.Gln394X	null (nonsense)	F	46.1958	early-stage MDS	RCMD	NA	+8	1		yes	yes	yes	yes	no	yes	yes
	P156	c.1081C>T	p.Arg361Cys	missense	F	38.0205	early-stage MDS	RCMD	NA	NK	1	monoclonal gammopathy of undetermined significance, erythema nodosum	no	yes	yes	no	no	yes	no	COPD, pulmonary hypertension, pulmonary fibrosis, dry cough
	P157	c.1187G>A	p.Arg396Gln	missense	F	18.8364	early-stage MDS	RCC	NA	del(5q)	NA		yes	no	yes	no	no	no	no	bronchial asthma
	P158	c.1081C>T	p.Arg361Cys	missense	M	19.9671	advanced MDS	RCMD	familial (12)	-7	3		yes	no	no	no	no	no	no	interstitial lung disease (not specified)
	P159	c.1081C>T	p.Arg361Cys	missense	M	18	early-stage MDS	RCC	familial (12)	NK	NA		no	no	no	no	no	no	no
	P160	c.1017+572C>T	p.=	intron 4 regulatory	M	57	asymptomatic		familial (14)	NA	NA		no	no	no	no	no	no	no
	P161	c.1017+572C>T	p.=	intron 4 regulatory	M	52	asymptomatic		familial (15)	NA	NA		no	no	no	no	no	no	no
	P162	c.1017+582G>T	p.=	intron 4 regulatory	M	7	asymptomatic		familial (13)	NA	NA		no	no	no	no	no	no	no
	P163	c.1017+582G>T	p.=	intron 4 regulatory	M	29	asymptomatic		familial (13)	NA	0		no	no	no	no	no	no	no
	P164	c.1017+582G>T	p.=	intron 4 regulatory	M	51	asymptomatic		familial (13)	NA	NA		no	no	no	no	no	no	no
	P165	c.1061C>T	p.Thr354Met	missense	M	40	asymptomatic		familial (16)	NA	NA		no	no	no	no	no	no	no
	P166	c.1215G>T	p.Lys405Asn	missense	F	48	asymptomatic		familial (19)	NA	NA		no	no	no	no	no	no	no
	P167	c.1017+572C>T	p.=	intron 4 regulatory	F	53	asymptomatic		familial (20)	NA	NA		no	no	no	no	no	no	no
	P168	c.1046G>A	p.Cys349Tyr	missense	M	59	asymptomatic		familial (17)	NA	NA		no	no	no	no	no	no	no
	P169	c.1081C>T	p.Arg361Cys	missense	M	54	asymptomatic		familial (12)	NA	NA	ankylosing spondylitis	no	no	no	no	no	no	no
	P170	c.1114G>A	p.Ala372Thr	missense	F	24.5	early-stage MDS	RCMD	NA	NA	0		NA	NA	NA	NA	NA	NA	NA
	P171	c.1124T>A	p.Leu375His	missense	M	12.7222	advanced MDS	MDS-EB	NA	NK	NA		NA	NA	NA	NA	NA	NA	NA
	P172	c.1186C>T	p.Arg396Trp	missense	M	10.2389	early-stage MDS	RCC	NA	+8	NA		NA	NA	NA	NA	NA	NA	NA
	P173	c.1114G>A	p.Ala372Thr	missense	M	12.4333	advanced MDS	MDS-EB	NA	NK	0		NA	NA	NA	NA	NA	NA	NA
	P174	c.1081C>T	p.Arg361Cys	missense	F	7.32222	advanced MDS	MDS-EB	NA	-7	NA		NA	NA	NA	NA	NA	NA	NA
	P175	c.1125_1126insG	p.Tyr376ValfsX8	null (frameshift truncating)	M	13.1528	advanced MDS	MDS-EB	NA	-7	3		NA	NA	NA	NA	NA	NA	NA
	P176	c.818delG	p.Gly273AspfsX53	null (frameshift truncating)	M	15.9917	advanced MDS	RCC	NA	-7	0		NA	NA	NA	NA	NA	NA	NA
	P177	c.1017+2T>C	p.?	null (splice region)	M	12.9417	advanced MDS	MDS-EB	NA	-7	NA		NA	NA	NA	NA	NA	NA	NA
	P178	c.1114G>A	p.Ala372Thr	missense	M	7.7	advanced MDS	MDS-EB	NA	-7	2		NA	NA	NA	NA	NA	NA	NA
	P179	c.161C>A	p.Ser54X	null (nonsense)	M	13.8583	advanced MDS	RCC	NA	-7	0		NA	NA	NA	NA	NA	NA	NA
	P180	c.1084C>T	p.Arg362X	null (nonsense)	M	4.04722	early-stage MDS	RCC	NA	NK	0		NA	NA	NA	NA	NA	NA	NA
	P181	c.229+1dupG	p.?	null (splice region)	F	16.2389	advanced MDS	RCC	NA	-7	4		NA	NA	NA	NA	NA	NA	NA
	P182	c.1084C>T	p.Arg362X	null (nonsense)	M	1.72222	early-stage MDS	RCC	NA	NK	NA		NA	NA	NA	NA	NA	NA	NA
	P183	c.1113C>A	p.Asn371Lys	missense	F	14.5306	early-stage MDS	RCC	NA	NK	NA		NA	NA	NA	NA	NA	NA	NA
	P184	c.449dupG	p.Gly151ArgfsX34	null (frameshift truncating)	M	8.63889	advanced MDS	MDS-EB	NA	-7	1		NA	NA	NA	NA	NA	NA	NA
	P185	c.1312G>T	p.Ala438Ser	missense	M	8.78611	early-stage MDS	RCC	familial (30)	NK	NA		NA	NA	NA	NA	NA	NA	NA
	P186	c.1312G>T	p.Ala438Ser	missense	M	40.9694	other cytopenia	cytopenia, NOS	familial (30)	NA	NA		NA	NA	NA	NA	NA	NA	NA
	P187	c.1081C>T	p.Arg361Cys	missense	F	8.03611	advanced MDS	RCC	NA	-7	NA		NA	NA	NA	NA	NA	NA	NA
	P188	c.1402G>A	p.Gly468Ser	missense	M	7.79167	early-stage MDS	RCC	NA	NK	NA		NA	NA	NA	NA	NA	NA	NA
	P189	c.1192C>T	p.Arg398Trp	missense	F	23.8028	other cytopenia	cytopenia, NOS	NA	NA	1		NA	NA	NA	NA	NA	NA	NA
	P190	c.1186C>T	p.Arg396Trp	missense	F	6.83611	other cytopenia	cytopenia, NOS	NA	NK	NA		NA	NA	NA	NA	NA	NA	NA
	P191	c.1129_1131dupTAC	p.Tyr377dup	in-frame insertion	M	10.25	advanced MDS	MDS-EB	NA	NK	0		NA	NA	NA	NA	NA	NA	NA
	P192	c.599dupG	p.Ser201X	null (nonsense)	F	11.5333	advanced MDS	MDS-EB	NA	-7	2		NA	NA	NA	NA	NA	NA	NA
	P193	c.1080G>A	p.Trp360X	null (nonsense)	M	10.5028	advanced MDS	MDS-EB	NA	-7	3		NA	NA	NA	NA	NA	NA	NA
	P194	c.177C>A	p.Tyr59X	null (nonsense)	F	7.21111	advanced MDS	MDS-EB	familial (31)	-7	4		NA	NA	NA	NA	NA	NA	NA
	P195	c.177C>A	p.Tyr59X	null (nonsense)	F	34.2028	other cytopenia	cytopenia, NOS	familial (31)	NA	NA		NA	NA	NA	NA	NA	NA	NA
	P196	c.405_409delinsGTA	p.Gly136TyrfsX48	null (frameshift truncating)	F	9	early-stage MDS	RCC	familial (32)	NK	0		no	no	no	no	no	yes	no
	P197	c.1096G>A	p.Gly366Arg	missense	M	32	asymptomatic		familial (9)	NA	NA		yes	no	no	no	no	no	no
	P198	c.1096G>A	p.Gly366Arg	missense	M	1.5	other cytopenia	neutropenia	familial (9)	NK	NA		no	no	no	no	no	no	no
	P199	c.1084C>T	p.Arg362X	null (nonsense)	M	7	early-stage MDS	RCC	familial (33)	+8	0		yes	no	no	no	no	no	no		hydrocele
	P200	c.1084C>T	p.Arg362X	null (nonsense)	M	16	other cytopenia	cytopenia, immunodeficiency	familial (33)	NK	0	allergic rhinitis	yes	no	yes	no	no	no	yes
	P201	c.1078T>A	p.Trp360Arg	missense	M	10	advanced MDS	MDS-EB	familial (34)	-7 + add (+8)	8		yes	no	no	no	no	yes	no
	P202	c.569del	p.Ala190ValfsX28	null (frameshift truncating)	F	15	advanced MDS	MDS-EB	NA	-7 + add (+8)	3	allergic rhinitis	yes	no	no	no	no	no	no
	P203	c.437delG	p.Gly146ValfsX72	null (frameshift truncating)	F	8	advanced MDS	MDS-EB	NA	-7	NA		no	no	no	no	no	no	no
	P204	c.1018-1G>T	p.?	null (splice region)	F	3	asymptomatic		familial (35)	NA	NA		no	no	no	no	no	no	no
	P205	c.1018-1G>T	p.?	null (splice region)	M	10	asymptomatic		familial (35)	NA	NA		no	no	no	no	no	no	no
	P206	c.1018-1G>T	p.?	null (splice region)	F	5	early-stage MDS	RCC	familial (35)	+8 + add (+21)	NA	recurrent buccal and vulvar ulcers	yes	no	yes	no	no	no	no
	P207	c.1018-1G>T	p.?	null (splice region)	F	42	other cytopenia	cytopenia, NOS	familial (35)	NA	NA	lichen planus of the neck	no	no	no	no	no	yes	no
	P208	c.1084C>T	p.Arg362X	null (nonsense)	M	34	early-stage MDS	RCMD	familial (33)	NK	2		yes	no	yes	no	yes	yes	yes		right hydrocele
	P209	c.783_787dup	p.Gly263AlafsX65	null (frameshift truncating)	M	14.5	advanced MDS	RCC	NA	-7	1		no	no	no	no	no	no	no
	P210	c.437delG	p.Gly146ValfsX72	null (frameshift truncating)	F	8.1	advanced MDS	MDS-EB	NA	-7 + add (+21)	2		yes	no	no	no	no	no	no
	P211	c.988C>T	p.Arg330X	null (nonsense)	F	19	early-stage MDS	RCMD	NA	NK	1	ANA-positive polyarthritis	yes	yes	yes	no	no	no	no
	P212	c.610C>T	p.Arg204X	null (nonsense)	M	5.5	advanced MDS	MDS-EB	NA	-7	5		no	no	yes	no	no	no	no
	P213	c.610C>T	p.Arg204X	null (nonsense)	M	2	other cytopenia	cytopenia, NOS	NA	NK	0		no	no	yes	no	no	no	no
	P214	c.128_153del26	p.Asp43AlafsX133	null (frameshift truncating)	F	11	advanced MDS	RCC	NA	-7	6		yes	no	no	no	no	yes	no
	P215	c.1082G>A	p.Arg361His	missense	F	16	other cytopenia	cytopenia, NOS	NA	NA	NA	psoriasis	yes	no	no	no	no	no	no
	P216	c.1061C>T	p.Thr354Met	missense	F	17.5	advanced MDS	RCC	NA	-7	NA		no	no	no	no	yes	no	no
	P217	c.1061C>T	p.Thr354Met	missense	F	47	advanced MDS	MDS-EB	NA	+8	NA		no	no	no	no	no	no	no
	P218	c.1061C>T	p.Thr354Met	missense	M	10	early-stage MDS	RCC	NA	del(5q)	1		no	no	no	no	no	no	no
	Abbreviations: +8, trisomy 8; +13, trisomy 13; -7, monosomy 7, -22, monosomy 22; F, female; HLH, hemophagocytic lymphohistiocytosis; M, male; MDS, myelodysplastic syndrome; MDS-EB, MDS with excess of blasts; NA, not available; NK, normal karyotype; NOS, not otherwise specified; RCC, refractory cytopenia of childhood; RCMD, refractory cytopenias with multilineage dysplasia
	* Patients initially presented with RCC and experienced rapid progression to MDS-EB
