# Supplementary material for: Age-dependent phenotypic and molecular evolution of pediatric MDS arising from GATA2 deficiency
Source: Blood Cancer J. 2025 Jul 15;15(1):121. doi: 10.1038/s41408-025-01309-6 (PMC12264048; doi:10.1038/s41408-025-01309-6)
Supplement: Supplementary file 4 — Supplement Table 2 [file 41408_2025_1309_MOESM4_ESM.xlsx]

## Sheet: Sheet1
	Table S2. Distinct GATA2 variants identified in the study cohort
	No.	Exon/ Intron	Genomic locus (hg38)	cDNA change	Amino acid change	Type of variant	GnomAD (v4.1.0) Allele Frequency	CADD score	REVEL score	Splice AI score	PhyloP conservation	ACMG-AMP evidence codes*	ACMG pathogenicity	ACMG point system	ClinVar	Reference(s)
	1	Ex2	chr3:128486974	c.58C>T	p.Gln20X	null (nonsense)	Novel	26.5	0.777	.	.	PVS1, PM2_Supporting	LPAT	9	PAT	Reported (different cases): Esparza et al., 2019
	2	Ex2	chr3:128486904	c.128_153del26	p.Asp43AlafsX133	null (frameshift truncating)	Novel	.	.	.	.	PVS1, PM2_Supporting	LPAT	9	NA	Novel
	3	Ex2	chr3:128486871	c.161C>A	p.Ser54X	null (nonsense)	Novel	26	0.641	.	.	PVS1, PM2_Supporting	LPAT	9	PAT	Novel (same case reported by Wlodarski et al., 2016; Schreiber et al., 2023)
	4	Ex2	chr3:128486855	c.177C>A	p.Tyr59X	null (nonsense)	Novel	.	.	.	.	PVS1, PM2_Supporting, PP1	PAT	10	absent	Novel
	5	Ex2	chr3:128486829	c.202delG	p.Ala68ArgfsX12	null (frameshift truncating)	Novel	.	.	.	.	PVS1, PM2_Supporting	LPAT	9	absent	Novel
	6	Ex2	chr3:128486823	c.207_208delCG	p.Val70LeufsX114	null (frameshift truncating)	Novel	.	.	.	.	PVS1, PM2_Supporting	LPAT	9	PAT	Novel (same case reported by Wlodarski et al., 2016; Kozyra et al., 2021)
	7	Ex3	chr3:128486294	c.303delC	p.Ala103GlnfsX16	null (frameshift truncating)	Novel	.	.	.	.	PVS1, PS2_Moderate, PM2_Supporting	PAT	11	PAT	Reported (different cases): Wlodarski et al., 2016; An et al., 2019; Kozyra et al., 2021; Schreiber et al., 2023
	8	Ex3	chr3:128486291	c.306delA	p.Ala103GlnfsX17	null (frameshift truncating)	Novel	.	.	.	.	PVS1, PM2_Supporting	LPAT	9	PAT	Novel (same case reported by Wlodarski et al., 2016)
	9	Ex3	chr3:128486256	c.341delA	p.Asp114ThrfsX5	null (frameshift truncating)	Novel	.	.	.	.	PVS1, PM2_Supporting	LPAT	9	absent	Novel (same case reported by Schreiber et al., 2023)
	10	Ex3	chr3:128486250	c.348G>A	p.Trp116X	null (nonsense)	Novel	32	0.889	.	.	PVS1, PM2_Supporting	LPAT	9	absent	Novel
	11	Ex3	chr3:128486247	c.351C>G	p.Thr117Thr (p.Val118GlnfsX55)	null (silent)	Novel	.	.	0.76	low	PS3, PM2_Supporting, PP1	LPAT	6	PAT	Reported (different cases): Wehr et al., 2018; Fox et al., 2020; Kozyra et al., 2020; Homan et al., 2021; Largeaud et al., 2023; Marin-Bejar et al., 2023; Schreiber et al., 2023
	12	Ex3	chr3:128486226	c.371delC	p.Thr124SerfsX94	null (frameshift truncating)	Novel	.	.	.	.	PVS1, PM2_Supporting	LPAT	9	absent	Novel
	13	Ex3	chr3:128486218	c.380_383dupACCC	p.Ser129ProfsX57	null (frameshift truncating)	Novel	.	.	.	.	PVS1, PM2_Supporting	LPAT	9	absent	Novel
	14	Ex3	chr3:128486198	c.393_399del7	p.Gly132LeufsX84	null (frameshift truncating)	Novel	.	.	.	.	PVS1, PM2_Supporting	LPAT	9	absent	Novel
	15	Ex3	chr3:128486193	c.405_409delinsGTA	p.Gly136TyrfsX48	null (frameshift truncating)	Novel	.	.	.	.	PVS1, PM2_Supporting, PP1	PAT	10	PAT/LPAT	Novel
	16	Ex3	chr3:128486180	c.414_417delCTCT	p.Ser139CysfsX78	null (frameshift truncating)	Novel	.	.	.	.	PVS1, PS2_Moderate, PM2_Supporting	PAT	11	PAT	Novel (same case reported by Roncareggi et al., 2023; Schreiber et al., 2023)
	17	Ex3	chr3:128486180	c.416_417delCT	p.Ser139CysfsX45	null (frameshift truncating)	Novel	.	.	.	.	PVS1, PM2_Supporting, PP1	PAT	10	PAT	Novel (same case reported by Wlodarski et al., 2016; Schreiber et al., 2023)
	18	Ex3	chr3:128486161	c.437delG	p.Gly146ValfsX72	null (frameshift truncating)	Novel	.	.	.	.	PVS1, PM2_Supporting	LPAT	9	PAT	Reported (different cases): Donadieu et al., 2018
	19	Ex3	chr3:128486150	c.448G>T	p.Gly150X	null (nonsense)	Novel	20.7	0.386	.	.	PVS1, PM2_Supporting, PP1	PAT	10	absent	Novel (same case reported by Schreiber et al., 2023)
	20	Ex3	chr3:128486149	c.449dupG	p.Gly151ArgfsX34	null (frameshift truncating)	Novel	14.16	0.278	.	.	PVS1, PM2_Supporting	LPAT	9	absent	Novel
	21	Ex3	chr3:128486029	c.569del	p.Ala190ValfsX28	null (frameshift truncating)	Novel	.	.	.	.	PVS1, PM2_Supporting	LPAT	9	NA	Novel
	22	Ex3	chr3:128485998	c.599delG	p.Gly200fsX1	null (frameshift truncating)	Novel	.	.	.	.	PVS1, PM2_Supporting	LPAT	9	PAT	Reported (different cases): Wlodarski et al., 2016; Fisher et al., 2017; Largeaud et al., 2023; Schreiber et al., 2023
	23	Ex3	chr3:128485999	c.599dupG	p.Ser201X	null (frameshift truncating)	Novel	15.08	0.41	.	.	PVS1, PS2_Moderate, PM2_Supporting, PP1	PAT	12	PAT	Reported (different cases): Bigley et al., 2011; Dickinson et al., 2011; Walter et al., 2013; Dickinson et al., 2014; Bluteau et al., 2017; Schlums et al., 2017; Tholouli et al., 2018; Oleaga-Quintas et al., 2022; Huan et al., 2023; Largeaud et al., 2023; Schreiber et al., 2023
	24	Ex3	chr3:128485988	c.610C>T	p.Arg204X	null (nonsense)	Novel	7.74349	.	.	.	PVS1, PM2_Supporting	LPAT	9	PAT	Reported (different cases): Pasquet et al., 2013; Fakhri et al., 2019; Weinberg et al., 2019; Sun et al., 2021
	25	Ex3	chr3:128485971	c.627_630dupCGGC	p.Val211ArgfsX72	null (frameshift truncating)	Novel	.	.	.	.	PVS1, PM2_Supporting	LPAT	9	PAT	Novel (same case reported by Wlodarski et al., 2016)
	26	Ex3	chr3:128485912	c.685delC	p.Leu229CysfsX5	null (frameshift truncating)	Novel	.	.	.	.	PVS1, PM2_Supporting	LPAT	9	PAT	Novel (same case reported by Wlodarski et al., 2016)
	27	Ex3	chr3:128485909	c.689_711dup23	p.Thr238AlafsX4	null (frameshift truncating)	Novel	.	.	.	.	PVS1, PM2_Supporting, PP1	PAT	10	absent	Novel
	28	Ex3	chr3:128485816	c.782G>C	p.Ser261Thr	missense	Novel	20	0.383	.	.	PM2_Supporting	VUS	1	absent	Novel (same case reported by Marin-Bejar et al., 2023)
	29	Ex3	chr3:128485815	c.783_787dup	p.Gly263AlafsX65	null (frameshift truncating)	Novel	.	.	.	.	PVS1, PM2_Supporting	LPAT	9	PAT	Novel
	30	Ex3	chr3:128485796	c.802G>T	p.Gly268X	null (nonsense)	Novel	23.6	0.751	.	.	PVS1, PM2_Supporting, PP1	PAT	10	PAT/LPAT	Reported (different cases): Wang et al., 2015; Wlodarski et al., 2016; McReynolds et al., 2019
	31	Ex3	chr3:128485779	c.818delG	p.Gly273AspfsX53	null (frameshift truncating)	Novel	.	.	.	.	PVS1, PM2_Supporting	LPAT	9	absent	Novel (same case reported by Marin-Bejar et al., 2023)
	32	Ex4	chr3:128483964	c.913C>G	p.Leu305Val	missense	6.19545e-07	33	0.961	.	.	PS4_Moderate, PM2_Supporting, PP3	VUS	5	absent	Novel (same case reported by Marin-Bejar et al., 2023)
	33	Ex4	chr3:128483940	c.932_937delinsG	p.Thr311ArgfsX71	null (frameshift truncating)	Novel	.	.	.	.	PVS1, PM2_Supporting	LPAT	9	PAT	Novel (same case reported by Wlodarski et al., 2016)
	34	Ex4	chr3:128483914	c.956_962delGTGGCCT	p.Cys319SerfsX5	null (frameshift truncating)	Novel	.	.	.	.	PVS1, PM2_Supporting, PP1	PAT	10	PAT	Reported (different cases): Mardahl et al., 2019
	35	Ex4	chr3:128483909	c.968dupA	p.His323GlnfsX61	null (frameshift truncating)	Novel	32	0.922	.	.	PVS1, PM2_Supporting	LPAT	9	PAT	Novel (same case reported by Wlodarski et al., 2016)
	36	Ex4	chr3:128483907	c.970_994dup25	p.Leu332GlufsX60	null (frameshift truncating)	Novel	.	.	.	.	PVS1, PM2_Supporting, PP1	PAT	10	PAT	Novel (same case reported by Wlodarski et al., 2016)
	37	Ex4	chr3:128483897	c.980G>C	p.Gly327Ala	missense	Novel	30	0.925	.	.	PM2_Supporting, PP3	VUS	2	absent	Novel
	38	Ex4	chr3:128483896	c.981G>A	p.Gly327Gly	null (silent)	3.09757e-06	.	.	0.02	low	PS4_Moderate, PM2_Supporting, BP4	VUS	2	VUS/LBEN	Novel (same case reported by Schreiber et al., 2023)
	39	Ex4	chr3:128483895	c.982C>T	p.Gln328X	null (nonsense)	Novel	33	0.766	.	.	PVS1, PM2_Supporting	LPAT	9	PAT	Reported (different cases): Godley et al., 2021
	40	Ex4	chr3:128483889	c.988C>T	p.Arg330X	null (nonsense)	6.19517e-07	46	.	.	.	PVS1, PS4, PM2_Supporting	PAT	13	PAT	Reported (different cases): Pasquet et al., 2013; Fujiwara et al., 2014; Spinner et al., 2014; Stieglitz et al., 2014; West et al., 2014; Ganapathi et al., 2015; Zhang et al., 2015; Cohen et al., 2016; Keel et al., 2016; Shah et al., 2017; Donadieu et al., 2018; McReynolds et al., 2019; Naestholt Jensen et al., 2020; Kozyra et al., 2021; Oleaga-Quintas et al., 2022; Largeaud et al., 2023
	41	Ex4	chr3:128483868	c.1009C>T	p.Arg337X	null (nonsense)	Novel	.	.	.	.	PVS1, PS2_Moderate, PM2_Supporting	PAT	11	PAT	Reported (different cases): Ostergaard et al., 2011; Hsu et al., 2013; Spinner et al., 2014; West et al., 2014; Ganapathi et al., 2015; Mallhi et al., 2016; Wlodarski et al., 2016; Ruiz-García et al., 2017; Vila et al., 2017; Parta el al., 2018; Consonni et al., 2023; Roncareggi et al., 2023; Feng et al., 2024
	42**	Ex5	chr3:128481941	c.1021_1024dupGCCG	p.Ala342GlyfsX43	null (frameshift truncating)	Novel	.	.	.	.	PVS1, PS2_Moderate, PM2_Supporting	PAT	11	LPAT	Reported (different cases): Mace et al., 2013; Jorgensen et al., 2022
	43	Ex5	chr3:128481941	c.1021delG	p.Ala341ProfsX46	null (frameshift truncating)	Novel	.	.	.	.	PVS1, PM2_Supporting	LPAT	9	PAT/LPAT	Reported (different cases): Parta et al., 2018; Rosa et al., 2019; Wu et al., 2020
	44	Ex5	chr3:128481939	c.1023C>T	p.Ala341Ala	null (silent)	5.7028e-05	.	.	0.04	low	BP4	VUS	-1	VUS/LBEN	Novel (same case reported by Wlodarski et al., 2016)
	45	Ex5	chr3:128481912	c.1031_1049del19	p.Arg344LysfsX37	null (frameshift truncating)	Novel	.	.	.	.	PVS1, PS2_Moderate, PM2_Supporting	PAT	11	PAT	Novel (same case reported by Wlodarski et al., 2016)
	46	Ex5	chr3:128481901	c.1033_1060del	p.Ala345ArgfsX33	null (frameshift truncating)	Novel	.	.	.	.	PVS1, PM2_Supporting	LPAT	9	absent	Novel (same case reported by Ovsyannikova et al., 2022)
	47	Ex5	chr3:128481927	c.1035_1038dupCGGC	p.Thr347ArgfsX38	null (frameshift truncating)	Novel	.	.	.	.	PVS1, PS2_Moderate, PM2_Supporting	PAT	11	PAT	Reported (different cases): Novakova et al., 2016; Wlodarski et al., 2016
	48	Ex5	chr3:128481925	c.1036_1037insTCTGGCC	p.Gly346SerfsX40	null (frameshift truncating)	Novel	.	.	.	.	PVS1, PM2_Supporting	LPAT	9	absent	Novel (same case reported by Marin-Bejar et al., 2023)
	49	Ex5	chr3:128481915	c.1037_1046del10	p.Gly346ValfsX38	null (frameshift truncating)	Novel	.	.	.	.	PVS1, PM2_Supporting, PP1	PAT	10	absent	Novel (same case reported by Schreiber et al., 2023)
	50	Ex5	chr3:128481917	c.1045T>A	p.Cys349Ser	missense	Novel	34	0.971	.	.	PM1, PM2_Supporting, PM5, PP1, PP3	LPAT	7	absent	Novel (same case reported by Wlodarski et al., 2016; Schreiber et al., 2023)
	51	Ex5	chr3:128481916	c.1046G>A	p.Cys349Tyr	missense	Novel	33	0.968	.	.	PM1, PM2_Supporting, PM5, PP1, PP3	LPAT	7	LPAT	Reported (different cases): Largeaud et al., 2023; Roncareggi et al., 2023
	52	Ex5	chr3:128481916	c.1046G>T	p.Cys349Phe	missense	Novel	33	0.972	.	.	PS2_Moderate, PM1, PM2_Supporting, PM5, PP3	LPAT	8	LPAT	Novel (same case reported by Wlodarski et al., 2016)
	53	Ex5	chr3:128481908	c.1054T>G	p.Cys352Gly	missense	Novel	33	0.955	.	.	PM1, PM2_Supporting, PP3	VUS	4	LPAT	Novel (same case reported by Wlodarski et al., 2016)
	54	Ex5	chr3:128481907	c.1055G>A	p.Cys352Tyr	missense	Novel	35	0.969	.	.	PM1, PM2_Supporting, PM5, PP3	LPAT	6	absent	Novel
	55	Ex5	chr3:128481901	c.1061C>T	p.Thr354Met	missense	6.19568e-07	34	0.98099	.	.	PS2_Moderate, PS3, PS4, PM1, PM2_Supporting, PM5, PP1, PP3	PAT	17	PAT	Reported (different cases): Kaur et al., 1972; Fadilah et al., 2002; Vihn et al., 2010; Bigley et al., 2011; Cuellar-Rodriguez et al., 2011; Dickinson et al., 2011; Hahn et al., 2011; Hsu et al., 2011; Bödör et al., 2012; Holme et al., 2012; Kazenwadel et al., 2012; Hsu et al., 2013; Mace aet al., 2013; Chou et al., 2014; Dickinson et al., 2014; Grossman J et al., 2014; Spinner et al., 2014; West…
	56	Ex5	chr3:128481866	c.1066_1095del30	p.Thr356_Asp365del	in-frame deletion	Novel	.	.	.	.	PS2_Moderate, PM1, PM2_Supporting, PM4	LPAT	7	LPAT	Reported (different cases): Novakova et al., 2016; Wlodarski et al., 2016
	57	Ex5	chr3:128481893	c.1069A>G	p.Thr357Ala	missense	Novel	33	0.976	.	.	PM1, PM2_Supporting, PM5, PP1, PP3	LPAT	7	LPAT/VUS	Novel (same case reported by Wlodarski et al., 2016; Kozyra et al., 2021)
	58	Ex5	chr3:128481884	c.1078T>A	p.Trp360Arg	missense	Novel	33	0.95583	.	.	PS1, PM1, PM2_Supporting, PM5, PP1, PP3	PAT	11	PAT	Reported (different cases): Zhang et al., 2015; González-Lara et al., 2017; Stray-Petersen et al., 2018
	59	Ex5	chr3:128481884	c.1078T>C	p.Trp360Arg	missense	Novel	34	0.951	.	.	PS1, PM1, PM2_Supporting, PM5, PP3	PAT	10	absent	Novel
	60	Ex5	chr3:128481882	c.1080G>A	p.Trp360X	null (nonsense)	Novel	34	0.951	.	.	PVS1, PM1, PM2_Supporting	PAT	11	LPAT	Novel
	61	Ex5	chr3:128481881	c.1081C>T	p.Arg361Cys	missense	6.19599e-07	33	0.971	.	.	PS2_Moderate, PS4, PM1, PM2_Supporting, PM5, PP1, PP3	PAT	13	PAT/LPAT	Reported (different cases): Hsu et al., 2013; Dickinson et al., 2014; Spinner et al., 2014; West et al., 2014; Svobodova et al., 2015; Keel et al., 2016; Novakova et al., 2016; Wlodarski et al., 2016; Gardner et al., 2019; Simon et al., 2020; Largeaud et al., 2023; Niiyama et al., 2024
	62	Ex5	chr3:128481880	c.1082G>A	p.Arg361His	missense	Novel	34	0.987	.	.	PS2_Moderate, PM1, PM2_Supporting, PM5, PP3	LPAT	8	PAT	Reported (different cases): West et al., 2014; Ganapathi et al., 2015; Zhang et al., 2015; Wlodarski et al., 2016; Bluteau et al., 2017; Burroughs et al., 2017; Donadieu et al., 2018; Galera et al., 2018; Parta et al., 2018; McReynolds et al., 2019; Ovsyannikova et al., 2022; Kim et al., 2023; Largeaud et al., 2023
	63	Ex5	chr3:128481878	c.1084C>T	p.Arg362X	null (nonsense)	Novel	.	.	.	.	PVS1, PS2_Moderate, PM1, PM2_Supporting	PAT	13	PAT/LPAT	Reported (different cases):
	64	Ex5	chr3:128481877	c.1084delC	p.Arg362GlufsX25	null (frameshift truncating)	Novel	.	.	.	.	PVS1, PM1, PM2_Supporting	PAT	11	absent	Novel
	65	Ex5	chr3:128481866	c.1096G>A	p.Gly366Arg	missense	4.33698e-06	34	0.967	.	.	PS4, PM1, PM2_Supporting, PP1, PP3	LPAT	9	PAT	Novel
	66	Ex5	chr3:128481861	c.1098_1100delGGA	p.Asp367del	in-frame deletion	Novel	.	.	.	.	PM1, PM2_Supporting, PM4	VUS	5	absent	Reported (different cases): Jorgensen et al., 2022
	67	Ex5	chr3:128481853	c.1109G>T	p.Cys370Phe	missense	Novel	33	0.955	.	.	PM1, PM2_Supporting, PP3	VUS	4	absent	Novel (same case reported by Schreiber et al., 2023)
	68	Ex5	chr3:128481852	c.1110C>G	p.Cys370Trp	missense	Novel	33	0.878	.	.	PM1, PM2_Supporting, PP3	VUS	4	LPAT	Novel (same case reported by Wlodarski et al., 2016)
	69	Ex5	chr3:128481849	c.1113C>A	p.Asn371Lys	missense	Novel	26	0.879	.	.	PS1, PM1, PM2_Supporting, PP1, PP3	LPAT	9	PAT/LPAT	Reported (different cases): Dickinson et al., 2014; Lee et al., 2014; Svobodova et al., 2015; Keel et al., 2016; Novakova et al., 2016; Wlodarski et al., 2016; Gardner et al., 2019; Hofman et al., 2020; Simon et al., 2020; Wu et al., 2020; Largeaud et al., 2023; Schreiber et al., 2023; Niiyama et al., 2024
	70	Ex5	chr3:128481849	c.1113C>G	p.Asn371Lys	missense	Novel	26	0.88	.	.	PS1, PM1, PM2_Supporting, PP3	LPAT	8	PAT	Reported (different cases): Vihn et al., 2010; Hsu et al., 2011; Spinner et al., 2014; West et al., 2014; Wlodarski et al., 2016; Bierman-Chow et al., 2023
	71	Ex5	chr3:128481848	c.1114G>A	p.Ala372Thr	missense	6.19534e-07	33	0.962	.	.	PS4, PM1, PM2_Supporting, PP3	LPAT	8	LPAT/VUS	Reported (different cases): Pasquet et al., 2013; Dickinson et al., 2014; Maciejewski-Duval et al., 2016; Donadieu et al., 2018; Jorgensen et al., 2022; Largeaud et al., 2023
	72	Ex5	chr3:128481844	c.1116_1117delCT	p.Cys373TrpfsX10	null (frameshift truncating)	Novel	.	.	.	.	PVS1, PM1, PM2_Supporting	PAT	11	absent	Novel
	73	Ex5	chr3:128481837	c.1124delT	p.Leu375ProfsX12	null (frameshift truncating)	Novel	.	.	.	.	PVS1, PS2_Moderate, PM1, PM2_Supporting	PAT	13	PAT	Novel (same case reported by Wlodarski et al., 2016)
	74	Ex5	chr3:128481838	c.1124T>A	p.Leu375His	missense	Novel	33	0.968	.	.	PM1, PM2_Supporting, PM5, PP3	LPAT	6	absent	Novel
	75	Ex5	chr3:128481837	c.1125_1126insG	p.Tyr376ValfsX8	null (frameshift truncating)	Novel	.	.	.	.	PVS1, PM1, PM2_Supporting	PAT	11	absent	Novel
	76	Ex5	chr3:128481834	c.1128C>G	p.Tyr376X	null (nonsense)	Novel	.	.	.	.	PVS1, PS2_Moderate, PM1, PM2_Supporting	PAT	13	PAT	Reported (different cases): Novakova et al., 2016; Wlodarski et al., 2016; Schreiber et al., 2023
	77	Ex5	chr3:128481833	c.1129_1131dupTAC	p.Tyr377dup	in-frame insertion	Novel	.	.	.	.	PM1, PM2_Supporting, PM4	VUS	5	absent	Novel
	78	Ex5	chr3:128481830	c.1132A>T	p.Lys378X	null (nonsense)	Novel	.	.	.	.	PVS1, PM1, PM2_Supporting	PAT	11	PAT	Reported (different cases): Ruiz-García et al., 2017; Marin-Bejar et al., 2023
	79	Ex6	chr3:128481299	c.1163T>C	p.Met388Thr	missense	Novel	33	0.94	.	.	PM1, PM2_Supporting, PM5, PP1, PP3	LPAT	7	LPAT	Reported (different cases): Hsu et al., 2013; Spinner et al., 2014; West et al., 2014; Oleaga-Quintas et al., 2022; Marin-Bejar et al., 2023
	80	Ex6	chr3:128481294	c.1168A>G	p.Lys390Glu	missense	Novel	31	0.96	.	.	PS3, PM1, PM2_Supporting, PP3	LPAT	8	LPAT	Novel (same case reported by Wlodarski et al., 2016; Kozyra et al., 2021)
	81	Ex6	chr3:128481282	c.1180C>T	p.Gln394X	null (nonsense)	Novel	31	0.824	.	.	PVS1, PM1, PM2_Supporting	PAT	11	absent	Novel
	82	Ex6	chr3:128481276	c.1186C>T	p.Arg396Trp	missense	Novel	32	0.912	.	.	PM1, PM2_Supporting, PM5, PP1, PP3	LPAT	7	PAT/LPAT	Reported (different cases): Vihn et al., 2010; Hsu et al., 2011; Camargo et al., 2013; Hsu et al., 2013; Mace et al., 2013; Spinner et al., 2014; West et al., 2014; Ganapathi et al., 2015; Cohe et al., 2016; Wlodarski et al., 2016; Schlums et al., 2017; Donadieu et al., 2018; Parta et al., 2018; McReynolds et al., 2019; Homan et al., 2021; Oleaga-Quintas et al., 2022; Bierman-Chow et al., 2023; L…
	83	Ex6	chr3:128481275	c.1187G>A	p.Arg396Gln	missense	Novel	33	0.957	.	.	PS3, PM1, PM2_Supporting, PM5, PP1, PP3	PAT	11	PAT	Reported (different cases): Horwitz et al., 1996; Hsu et al., 2011; Holme et al., 2012; Ishida et al., 2012; Hsu et al., 2013; Pasquet et al., 2013; Spinner et al., 2014; West et al., 2014; Cortés-Lavaud et al., 2015; Ganapathi et al., 2015; Maciejewski-Duval et al., 2016; Novakova et al., 2016; Wlodarski et al., 2016; Ding et al., 2017; Schlums et al., 2017; Donadieu et al., 2018; Parta et al., …
	84	Ex6	chr3:128481275	c.1187G>T	p.Arg396Leu	missense	Novel	33	0.948	.	.	PS3, PM1, PM2_Supporting, PM5, PP1, PP3	PAT	11	LPAT	Reported (different cases): Sologuren et al., 2018; Marin-Bejar et al., 2023
	85	Ex6	chr3:128481270	c.1192C>T	p.Arg398Trp	missense	6.19521e-07	9	0.888	.	.	PS3, PS4, PM1, PM2_Supporting, PM5	PAT	13	PAT	Reported (different cases):
	86	Ex6	chr3:128481247	c.1215G>T	p.Lys405Asn	missense	3.09743e-06	27	0.712	.	.	PS4, PM2_Supporting, PP1, PP3	LPAT	7	VUS	Reported (different cases): Roncareggi et al., 2023; Schreiber et al., 2023
	87	Ex6	chr3:128481219	c.1243G>A	p.Glu415Lys	missense	4.95603e-06	41	0.652	.	.	PS4_Moderate, PM2_Supporting, PP3	VUS	4	VUS	Novel (same case reported by Wlodarski et al., 2016; Kozyra et al., 2021)
	88	Ex6	chr3:128481150	c.1312G>T	p.Ala438Ser	missense	1.11521e-05	18.28	0.187	.	.	PS4, PP1, BP4	VUS	4	VUS	Novel
	89	Ex6	chr3:128481121	c.1341C>A	p.Ser447Arg	missense	Novel	25	0.72	.	.	PS1, PM2_Supporting, PP1, PP3	LPAT	7	LPAT	Novel (same case reported by Wlodarski et al., 2016)
	90	Ex6	chr3:128481060	c.1402G>A	p.Gly468Ser	missense	1.12595e-05	28.4	0.498	.	.		VUS	0	VUS	Novel
	91	Ex6	chr3:128481046	c.1416G>A	p.Pro472Pro	null (silent)	0.000171802	.	.	0	low	PS4, BP4	VUS	3	VUS/BEN	Novel
	92	In2	chr3:128486796	c.222_229+6del14ins21	p.?	null (splice region)	Novel	.	.	0	.	PVS1, PS2_Moderate, PM2_Supporting	PAT	11	absent	Reported (different cases): Novakova et al., 2016; Wlodarski et al., 2016
	93	In2	chr3:128486802	c.229+1dupG	p.?	null (splice region)	Novel	33	.	1	high	PVS1, PM2_Supporting	LPAT	9	absent	Novel
	94	In4	chr3:128483858	c.1017+1delG	p.?	null (splice region)	Novel	.	.	0.99	high	PVS1, PM2_Supporting	LPAT	9	PAT	Novel (same case reported by Wlodarski et al., 2016)
	95	In4	chr3:128483858	c.1017+2T>C	p.?	null (splice region)	Novel	35	.	0.99	high	PVS1, PM2_Supporting	LPAT	9	PAT	Reported (different cases): Keel et al., 2016; Kuriyama et al., 2018
	96	In4	chr3:128483319	c.1017+526_1017+540delinsA	p.=	intron 4 regulatory	Novel	.	.	.	low	PS2_Moderate, PM2_Supporting, BP4	VUS	2	absent	Novel
	97	In4	chr3:128483328	c.1017+532T>A	p.=	intron 4 regulatory	Novel	.	.	.	high	PM2_Supporting	VUS	1	VUS	Novel (same case reported by Wlodarski et al., 2016)
	98	In4	chr3:128483288	c.1017+572C>T	p.=	intron 4 regulatory	Novel	.	.	.	high	PS3, PM2_Supporting, PP1	LPAT	6	PAT	Reported (different cases): Vihn et al., 2010; Hahn et al., 2011; Hsu et al., 2013; Mace et al., 2013; Spinner et al., 2014; West et al., 2014; Churpek et al., 2015; Ganapathi et al., 2015; Koegel et al., 2016; Novakova et al., 2016; Wlodarski et al., 2016; Schlums et al., 2017; Donadieu et al., 2018; Nguyen et al., 2018; Parte et al., 2018; Dalle et al., 2019; McReynolds et al., 2019; Weinberg e…
	99	In4	chr3:128483278	c.1017+582G>T	p.=	intron 4 regulatory	Novel	.	.	.	low	PM2_Supporting, PP1, BP4	VUS	1	VUS	Novel (same case reported by Wlodarski et al., 2016)
	100	In4	chr3:128481945	c.1018-1G>T	p.?	null (splice region)	Novel	6.64262	.	1	high	PVS1, PM2_Supporting, PP1	PAT	10	PAT/LPAT	Reported (different cases): Bigley et al., 2011; Schlums et al., 2017
	101	In4	chr3:128481924	c.1018-10_1037del30	p.?	null (splice region)	Novel	.	.	0	.	PVS1, PM2_Supporting, PP1	PAT	10	PAT	Novel (same case reported by Wlodarski et al., 2016; Schreiber et al., 2023)
	102	In4	chr3:128481934	c.1018-11_1027del21	p.?	null (splice region)	Novel	.	.	0	.	PVS1, PM2_Supporting	LPAT	9	PAT	Novel (same case reported by Wlodarski et al., 2016)
	103	In4	chr3:128481946	c.1018-2A>C	p.?	null (splice region)	Novel	35	.	1	high	PVS1, PM2_Supporting	LPAT	9	LPAT	Reported (different cases): Fisher et al., 2017
	104	In4	chr3:128481946	c.1018-2A>T	p.?	null (splice region)	Novel	.	.	1	high	PVS1, PM2_Supporting	LPAT	9	PAT	Novel (same case reported by Wlodarski et al., 2016)
	105	In5	chr3:128481818	c.1143+1G>A	p.?	null (splice region)	Novel	35	.	0.96	high	PVS1, PS2_Moderate, PM2_Supporting	PAT	11	absent	Novel (same case reported by Wlodarski et al., 2016; Schreiber et al., 2023)
	106	In5	chr3:128481320	c.1144-2A>C	p.?	null (splice region)	Novel	29.1	.	1	high	PVS1, PM2_Supporting	LPAT	9	absent	Novel (same case reported by Ovsyannikova et al., 2022)
	107	NA		del3q21.2–21.3 (3.6Mb)	p.?	null (whole gene deletion)	NA	NA	NA	.	.	PVS1_Stand-alone	PAT	10	PAT	NA
	108	NA		whole gene deletion	p.?	null (whole gene deletion)	NA	NA	NA	.	.	PVS1_Stand-alone	PAT	10	PAT	NA
	Abbreviations: ACMG, American College of Medical Genetics and Genomics; AMP, Association for Molecular Pathology; BEN, Benign; Ex, exon; In, intron; LBEN, Likely Benign; LPAT, Likely Pathogenic; NA, not available; PAT, Pathogenic; VUS, Variant of Unknown Significance
	*Classification criteria and evidence codes are described in detail in Supplementary Methods
	** Previously reported by Mace et al., 2013, and Jorgensen et al., 2022, as p.Ala342GlyfsX41
