# Supplementary material for: Age-dependent phenotypic and molecular evolution of pediatric MDS arising from GATA2 deficiency
Source: Blood Cancer J. 2025 Jul 15;15(1):121. doi: 10.1038/s41408-025-01309-6 (PMC12264048; doi:10.1038/s41408-025-01309-6)
Supplement: Supplementary file 5 — Supplement Table 3 [file 41408_2025_1309_MOESM5_ESM.xlsx]

## Sheet: Sheet1
	Table S3. GATA2 substitutions from gnomAD v4.1.0 database (used in Figure 2B)
	No.	Genomic locus (hg38)	cDNA change	Amino acid change	Type of mutation	Allele Frequency	CADD v1.7 raw score (hg38)	CADD rankscore	CADD PHRED score	REVEL score	REVEL rankscore
	1	chr3:128481024	c.1438G>A	p.Gly480Ser	missense	1.27054e-06	4.90087	0.80549	27.3	0.661	0.87332
	2	chr3:128481024	c.1438G>T	p.Gly480Cys	missense	6.35268e-07	5.21227	0.87464	29.2	0.732	0.90633
	3	chr3:128481025	c.1437G>T	p.Met479Ile	missense	6.35009e-07	3.39856	0.47086	22.4	0.639	0.86232
	4	chr3:128481026	c.1436T>C	p.Met479Thr	missense	1.26937e-06	4.60862	0.73068	25.9	0.734	0.90721
	5	chr3:128481027	c.1435A>G	p.Met479Val	missense	1.26916e-06	4.11347	0.6143	24.3	0.678	0.88157
	6	chr3:128481030	c.1432G>A	p.Ala478Thr	missense	6.34345e-07	5.03445	0.83756	28.1	0.521	0.79643
	7	chr3:128481032	c.1430C>T	p.Thr477Ile	missense	2.53353e-06	5.12737	0.85786	28.7	0.674	0.87965
	8	chr3:128481039	c.1423A>T	p.Met475Leu	missense	6.30355e-07	2.99324	0.39968	21.1	0.503	0.78538
	9	chr3:128481039	c.1423A>C	p.Met475Leu	missense	1.89121e-06	2.99806	0.40049	21.1	0.503	0.78538
	10	chr3:128481041	c.1421G>T	p.Ser474Ile	missense	6.30176e-07	5.09132	0.85017	28.5	0.587	0.83471
	11	chr3:128481045	c.1417T>C	p.Ser473Pro	missense	1.25854e-06	4.40116	0.68008	25.2	0.606	0.84506
	12	chr3:128481047	c.1415C>A	p.Pro472Gln	missense	6.28364e-07	4.50365	0.70462	25.5	0.413	0.72404
	13	chr3:128481047	c.1415C>T	p.Pro472Leu	missense	1.69671e-05	4.78841	0.77679	26.7	0.438	0.74235
	14	chr3:128481048	c.1414C>T	p.Pro472Ser	missense	1.25548e-06	3.39511	0.47027	22.4	0.393	0.70844
	15	chr3:128481051	c.1411C>T	p.His471Tyr	missense	1.88173e-06	4.96426	0.82109	27.7	0.642	0.86384
	16	chr3:128481053	c.1409C>T	p.Pro470Leu	missense	1.88045e-06	4.5194	0.70844	25.6	0.648	0.86686
	17	chr3:128481053	c.1409C>G	p.Pro470Arg	missense	6.26818e-07	4.5785	0.72309	25.8	0.621	0.85301
	18	chr3:128481054	c.1408C>T	p.Pro470Ser	missense	6.26679e-07	3.29093	0.45128	22.1	0.563	0.82118
	19	chr3:128481060	c.1402G>T	p.Gly468Cys	missense	1.87644e-06	5.08312	0.84841	28.4	0.498	0.78226
	20	chr3:128481060	c.1402G>A	p.Gly468Ser	missense	1.12595e-05	3.27642	0.44877	22	0.39	0.70603
	21	chr3:128481065	c.1397C>T	p.Ser466Phe	missense	1.24774e-06	5.09463	0.85098	28.5	0.678	0.88157
	22	chr3:128481069	c.1393C>T	p.Leu465Phe	missense	1.86923e-06	4.4722	0.69705	25.4	0.367	0.6867
	23	chr3:128481071	c.1391G>T	p.Ser464Ile	missense	1.62023e-05	4.30938	0.65859	24.9	0.529	0.80128
	24	chr3:128481074	c.1388C>A	p.Ser463Tyr	missense	2.48962e-06	4.48837	0.70096	25.5	0.573	0.82686
	25	chr3:128481078	c.1384T>G	p.Ser462Ala	missense	6.2288e-07	2.05896	0.26176	17.03	0.427	0.73445
	26	chr3:128481080	c.1382C>T	p.Pro461Leu	missense	1.24386e-06	4.85823	0.79476	27.1	0.675	0.88013
	27	chr3:128481080	c.1382C>A	p.Pro461His	missense	6.2193e-07	4.7858	0.77609	26.7	0.648	0.86686
	28	chr3:128481081	c.1381C>T	p.Pro461Ser	missense	6.21836e-06	4.61531	0.73231	26	0.617	0.85091
	29	chr3:128481084	c.1378C>T	p.His460Tyr	missense	6.21612e-07	4.97551	0.82382	27.8	0.701	0.89238
	30	chr3:128481086	c.1376T>C	p.Ile459Thr	missense	1.24337e-06	3.95243	0.57911	23.9	0.625	0.85511
	31	chr3:128481086	c.1376T>A	p.Ile459Asn	missense	2.48692e-06	4.74712	0.76619	26.5	0.687	0.88585
	32	chr3:128481090	c.1372C>T	p.Pro458Ser	missense	6.20743e-07	4.76502	0.77079	26.6	0.616	0.85039
	33	chr3:128481092	c.1370C>T	p.Thr457Met	missense	1.79991e-05	4.84128	0.79037	27	0.56	0.81946
	34	chr3:128481095	c.1367C>T	p.Pro456Leu	missense	2.23369e-05	5.35259	0.89782	31	0.715	0.89877
	35	chr3:128481098	c.1364C>T	p.Thr455Ile	missense	1.86045e-06	5.04892	0.84086	28.2	0.568	0.82403
	36	chr3:128481099	c.1363A>G	p.Thr455Ala	missense	7.44637e-06	4.07753	0.60628	24.2	0.543	0.8096
	37	chr3:128481099	c.1363A>C	p.Thr455Pro	missense	6.20531e-07	4.79561	0.77873	26.8	0.601	0.84237
	38	chr3:128481102	c.1360C>T	p.Pro454Ser	missense	2.47867e-06	3.38185	0.46779	22.4	0.549	0.8131
	39	chr3:128481107	c.1355T>C	p.Ile452Thr	missense	6.19622e-07	4.01839	0.59328	24.1	0.542	0.80901
	40	chr3:128481108	c.1354A>G	p.Ile452Val	missense	6.19651e-07	2.7005	0.35275	19.85	0.425	0.73299
	41	chr3:128481110	c.1352A>G	p.His451Arg	missense	6.19594e-07	4.6261	0.73504	26	0.855	0.95544
	42	chr3:128481111	c.1351C>T	p.His451Tyr	missense	1.23903e-06	4.99081	0.8274	27.9	0.742	0.91069
	43	chr3:128481114	c.1348G>A	p.Gly450Arg	missense	3.22164e-05	5.11477	0.85525	28.6	0.644	0.86485
	44	chr3:128481119	c.1343A>G	p.His448Arg	missense	6.19683e-07	4.72101	0.75937	26.4	0.879	0.96428
	45	chr3:128481120	c.1342C>T	p.His448Tyr	missense	1.23899e-06	5.00738	0.83134	28	0.7	0.89192
	46	chr3:128481122	c.1340G>T	p.Ser447Ile	missense	1.23903e-06	4.36415	0.67135	25.1	0.688	0.88632
	47	chr3:128481129	c.1333C>G	p.Pro445Ala	missense	6.19539e-07	4.05585	0.60153	24.2	0.575	0.82799
	48	chr3:128481131	c.1331C>T	p.Pro444Leu	missense	1.17711e-05	4.09638	0.61046	24.3	0.497	0.78163
	49	chr3:128481131	c.1331C>A	p.Pro444Gln	missense	6.19484e-07	4.30889	0.65846	24.9	0.347	0.66863
	50	chr3:128481132	c.1330C>T	p.Pro444Ser	missense	6.19483e-07	3.26132	0.44608	22	0.471	0.76487
	51	chr3:128481137	c.1325A>C	p.His442Pro	missense	6.19665e-07	4.04796	0.59975	24.2	0.763	0.91962
	52	chr3:128481141	c.1321G>A	p.Gly441Ser	missense	6.19546e-07	2.73679	0.35835	20	0.429	0.7359
	53	chr3:128481144	c.1318G>A	p.Val440Met	missense	6.19545e-07	2.49434	0.32184	18.97	0.441	0.74447
	54	chr3:128481146	c.1316C>T	p.Pro439Leu	missense	1.05314e-05	5.09203	0.8504	28.5	0.513	0.79156
	55	chr3:128481147	c.1315C>T	p.Pro439Ser	missense	6.19483e-07	2.96283	0.39466	21	0.389	0.70521
	56	chr3:128481150	c.1312G>T	p.Ala438Ser	missense	1.11521e-05	1.78582	0.22706	15.73	0.271	0.58633
	57	chr3:128481153	c.1309A>G	p.Met437Val	missense	6.19516e-07	3.64387	0.51676	23.1	0.822	0.94315
	58	chr3:128481156	c.1306C>T	p.His436Tyr	missense	6.19487e-07	5.00649	0.83108	28	0.71	0.8965
	59	chr3:128481167	c.1295C>T	p.Ala432Val	missense	6.19481e-07	4.7325	0.76244	26.5	0.458	0.75619
	60	chr3:128481168	c.1294G>A	p.Ala432Thr	missense	6.19493e-07	2.44796	0.31515	18.76	0.352	0.67326
	61	chr3:128481175	c.1287T>A	p.Ser429Arg	missense	6.19515e-07	2.39656	0.30785	18.54	0.595	0.83911
	62	chr3:128481176	c.1286G>A	p.Ser429Asn	missense	3.09744e-06	2.9698	0.39582	21	0.509	0.7891
	63	chr3:128481176	c.1286G>C	p.Ser429Thr	missense	1.73456e-05	3.28749	0.4507	22.1	0.512	0.79094
	64	chr3:128481177	c.1285A>G	p.Ser429Gly	missense	6.19493e-07	2.90891	0.38583	20.8	0.386	0.70276
	65	chr3:128481180	c.1282T>A	p.Phe428Ile	missense	6.19509e-07	4.02651	0.59503	24.1	0.743	0.91112
	66	chr3:128481183	c.1279C>G	p.Pro427Ala	missense	2.47799e-06	2.71768	0.35541	19.92	0.564	0.82175
	67	chr3:128481185	c.1277C>A	p.Ser426Tyr	missense	6.19489e-07	3.89051	0.56604	23.8	0.57	0.82516
	68	chr3:128481188	c.1274C>T	p.Ser425Leu	missense	4.95624e-05	2.88758	0.38231	20.7	0.305	0.6262
	69	chr3:128481189	c.1273T>G	p.Ser425Ala	missense	6.19593e-07	1.25768	0.16549	12.61	0.238	0.54217
	70	chr3:128481193	c.1269G>T	p.Glu423Asp	missense	1.85848e-06	0.54776	0.09163	5.946	0.327	0.64926
	71	chr3:128481195	c.1267G>A	p.Glu423Lys	missense	6.19492e-07	4.21128	0.63621	24.6	0.437	0.74164
	72	chr3:128481197	c.1265A>T	p.Gln422Leu	missense	6.19493e-07	3.3019	0.45331	22.1	0.599	0.84128
	73	chr3:128481201	c.1261A>G	p.Met421Val	missense	2.47792e-06	2.02388	0.25718	16.86	0.405	0.71791
	74	chr3:128481203	c.1259G>A	p.Cys420Tyr	missense	1.23906e-06	3.89378	0.56671	23.8	0.525	0.79886
	75	chr3:128481207	c.1255A>G	p.Lys419Glu	missense	6.19492e-07	3.38976	0.46927	22.4	0.562	0.82061
	76	chr3:128481210	c.1252T>A	p.Ser418Thr	missense	6.19506e-07	2.31786	0.29679	18.2	0.334	0.6562
	77	chr3:128481213	c.1249C>G	p.Leu417Val	missense	1.23897e-06	3.38936	0.46917	22.4	0.374	0.69273
	78	chr3:128481214	c.1248G>C	p.Glu416Asp	missense	6.19474e-07	2.11564	0.2693	17.29	0.376	0.69443
	79	chr3:128481216	c.1246G>A	p.Glu416Lys	missense	3.71692e-06	3.82038	0.5516	23.6	0.639	0.86232
	80	chr3:128481219	c.1243G>A	p.Glu415Lys	missense	4.95603e-06	3.99145	0.58744	24	0.652	0.86886
	81	chr3:128481224	c.1238G>A	p.Cys413Tyr	missense	1.85847e-06	2.68845	0.35084	19.8	0.422	0.73078
	82	chr3:128481224	c.1238G>T	p.Cys413Phe	missense	6.19489e-07	2.93304	0.3897	20.9	0.419	0.72855
	83	chr3:128481228	c.1234G>A	p.Glu412Lys	missense	6.19488e-07	4.20996	0.63596	24.6	0.535	0.80486
	84	chr3:128481230	c.1232C>T	p.Ala411Val	missense	4.70852e-05	2.84285	0.3751	20.5	0.302	0.6229
	85	chr3:128481231	c.1231G>C	p.Ala411Pro	missense	6.19492e-07	0.720042	0.10892	7.563	0.248	0.55615
	86	chr3:128481231	c.1231G>A	p.Ala411Thr	missense	1.23898e-06	0.47227	0.08418	5.174	0.196	0.47777
	87	chr3:128481233	c.1229G>A	p.Gly410Glu	missense	6.19493e-07	2.76352	0.36256	20.2	0.415	0.72555
	88	chr3:128481239	c.1223A>G	p.Lys408Arg	missense	6.1949e-07	3.15787	0.42778	21.6	0.473	0.76619
	89	chr3:128481240	c.1222A>G	p.Lys408Glu	missense	6.1949e-07	4.62189	0.73395	26	0.825	0.94428
	90	chr3:128481242	c.1220G>A	p.Ser407Asn	missense	6.19531e-07	1.35476	0.17631	13.28	0.259	0.5709
	91	chr3:128481245	c.1217A>G	p.Lys406Arg	missense	6.19489e-07	3.54515	0.49806	22.8	0.394	0.70924
	92	chr3:128481245	c.1217A>T	p.Lys406Met	missense	3.7172e-06	5.1997	0.87232	29.2	0.719	0.90056
	93	chr3:128481247	c.1215G>C	p.Lys405Asn	missense	2.47812e-06	4.88194	0.80076	27.2	0.712	0.89741
	94	chr3:128481247	c.1215G>T	p.Lys405Asn	missense	3.09743e-06	4.90407	0.8063	27.4	0.712	0.89741
	95	chr3:128481248	c.1214A>G	p.Lys405Arg	missense	6.81441e-06	4.56669	0.72014	25.8	0.757	0.9171
	96	chr3:128481249	c.1213A>G	p.Lys405Glu	missense	6.19485e-07	5.46988	0.91262	32	0.922	0.98041
	97	chr3:128481257	c.1205A>G	p.Asn402Ser	missense	1.23897e-06	1.38262	0.1794	13.46	0.355	0.676
	98	chr3:128481262	c.1200G>A	p.Met400Ile	missense	6.19493e-07	4.59398	0.72701	25.9	0.611	0.84773
	99	chr3:128481264	c.1198A>G	p.Met400Val	missense	6.19494e-07	3.08414	0.41504	21.4	0.658	0.87184
	100	chr3:128481264	c.1198A>T	p.Met400Leu	missense	6.19494e-07	3.39263	0.46977	22.4	0.634	0.85975
	101	chr3:128481266	c.1196A>G	p.Lys399Arg	missense	6.195e-07	5.11134	0.85456	28.6	0.784	0.92827
	102	chr3:128481269	c.1193G>A	p.Arg398Gln	missense	1.85854e-06	5.89672	0.93984	33	0.947	0.98955
	103	chr3:128481270	c.1192C>T	p.Arg398Trp	missense	6.19521e-07	5.23069	0.878	29.4	0.888	0.96762
	104	chr3:128481279	c.1183A>T	p.Thr395Ser	missense	6.19575e-07	4.85592	0.79421	27.1	0.835	0.94803
	105	chr3:128481283	c.1179C>G	p.Ile393Met	missense	6.19592e-07	3.86378	0.56056	23.7	0.828	0.94541
	106	chr3:128481288	c.1174G>A	p.Gly392Arg	missense	4.33702e-06	5.18121	0.8687	29	0.851	0.95396
	107	chr3:128481291	c.1171G>A	p.Glu391Lys	missense	6.19633e-07	5.49018	0.91477	32	0.858	0.95655
	108	chr3:128481300	c.1162A>G	p.Met388Val	missense	6.19675e-07	5.04803	0.84062	28.2	0.966	0.99545
	109	chr3:128481302	c.1160C>A	p.Thr387Asn	missense	6.19799e-07	5.30079	0.88993	29.8	0.709	0.89605
	110	chr3:128481302	c.1160C>T	p.Thr387Ile	missense	6.19754e-07	5.3766	0.90122	31	0.77	0.92253
	111	chr3:128481314	c.1148A>G	p.Asn383Ser	missense	4.34027e-06	5.62464	0.92629	32	0.745	0.91198
	112	chr3:128481317	c.1145T>C	p.Val382Ala	missense	1.86086e-06	5.10005	0.85214	28.5	0.93	0.98341
	113	chr3:128481318	c.1144G>A	p.Val382Ile	missense	6.20288e-07	3.86329	0.56045	23.7	0.657	0.87135
	114	chr3:128481833	c.1129T>C	p.Tyr377His	missense	6.19567e-07	5.6043	0.9248	32	0.935	0.98526
	115	chr3:128481848	c.1114G>T	p.Ala372Ser	missense	6.19534e-07	5.67586	0.92966	33	0.962	0.99434
	116	chr3:128481848	c.1114G>A	p.Ala372Thr	missense	6.19534e-07	6.16019	0.94695	34	0.989	0.99969
	117	chr3:128481860	c.1102C>G	p.Pro368Ala	missense	1.85861e-06	5.51638	0.91734	32	0.931	0.98378
	118	chr3:128481861	c.1101C>A	p.Asp367Glu	missense	6.19543e-07	4.30853	0.65846	24.9	0.549	0.8131
	119	chr3:128481862	c.1100A>G	p.Asp367Gly	missense	6.19584e-07	5.85796	0.93844	33	0.9	0.9721
	120	chr3:128481863	c.1099G>T	p.Asp367Tyr	missense	1.23916e-06	6.02726	0.94378	34	0.907	0.97474
	121	chr3:128481866	c.1096G>A	p.Gly366Arg	missense	4.33698e-06	6.21921	0.94817	34	0.967	0.99571
	122	chr3:128481867	c.1095C>G	p.Asn365Lys	missense	6.1954e-07	3.49845	0.48938	22.7	0.617	0.85091
	123	chr3:128481868	c.1094A>G	p.Asn365Ser	missense	1.23908e-06	3.62789	0.51377	23.1	0.446	0.74797
	124	chr3:128481871	c.1091C>A	p.Ala364Asp	missense	6.19533e-07	5.40147	0.90451	31	0.631	0.85821
	125	chr3:128481872	c.1090G>C	p.Ala364Pro	missense	6.1955e-07	4.48392	0.69979	25.5	0.56	0.81946
	126	chr3:128481872	c.1090G>A	p.Ala364Thr	missense	1.30115e-05	3.74447	0.53636	23.4	0.511	0.79033
	127	chr3:128481873	c.1089C>G	p.Asn363Lys	missense	6.19589e-07	4.60579	0.72986	25.9	0.906	0.97436
	128	chr3:128481873	c.1089C>A	p.Asn363Lys	missense	6.19543e-07	4.65797	0.74315	26.1	0.906	0.97436
	129	chr3:128481881	c.1081C>T	p.Arg361Cys	missense	6.19599e-07	6.32187	0.95012	34	0.975	0.99762
	130	chr3:128481899	c.1063A>G	p.Thr355Ala	missense	6.19554e-07	4.4826	0.69953	25.5	0.844	0.95138
	131	chr3:128481901	c.1061C>T	p.Thr354Met	missense	6.19568e-07	6.16975	0.94716	34	0.914	0.97738
	132	chr3:128481901	c.1061C>G	p.Thr354Arg	missense	6.19568e-07	6.12295	0.94613	34	0.942	0.9878
	133	chr3:128481914	c.1048G>A	p.Ala350Thr	missense	1.23918e-06	5.31986	0.89297	29.9	0.752	0.91498
	134	chr3:128481922	c.1040C>A	p.Thr347Asn	missense	1.23923e-06	5.53888	0.91944	32	0.763	0.91962
	135	chr3:128481922	c.1040C>T	p.Thr347Ile	missense	1.85885e-06	5.53287	0.9189	32	0.754	0.91583
	136	chr3:128481925	c.1037G>A	p.Gly346Asp	missense	6.19632e-07	5.743	0.93341	33	0.889	0.96799
	137	chr3:128481926	c.1036G>A	p.Gly346Ser	missense	2.47867e-06	5.94659	0.94147	33	0.87	0.96096
	138	chr3:128481926	c.1036G>C	p.Gly346Arg	missense	6.19668e-07	5.75391	0.93395	33	0.915	0.97776
	139	chr3:128481930	c.1032A>T	p.Arg344Ser	missense	6.19747e-07	5.21615	0.87535	29.3	0.9	0.9721
	140	chr3:128481931	c.1031G>A	p.Arg344Lys	missense	4.95755e-06	5.55945	0.92123	32	0.793	0.93188
	141	chr3:128481935	c.1027A>G	p.Arg343Gly	missense	6.19762e-07	4.61617	0.73258	26	0.861	0.95765
	142	chr3:128481937	c.1025C>T	p.Ala342Val	missense	6.81768e-06	5.20104	0.87252	29.2	0.721	0.90146
	143	chr3:128481937	c.1025C>G	p.Ala342Gly	missense	6.19789e-07	5.18715	0.86985	29.1	0.65	0.86786
	144	chr3:128481938	c.1024G>A	p.Ala342Thr	missense	2.16938e-05	4.33534	0.6647	25	0.524	0.79825
	145	chr3:128481938	c.1024G>T	p.Ala342Ser	missense	1.85947e-06	3.44341	0.47909	22.5	0.504	0.786
	146	chr3:128481941	c.1021G>C	p.Ala341Pro	missense	4.95842e-06	5.31205	0.89172	29.9	0.754	0.91583
	147	chr3:128481943	c.1019C>T	p.Ser340Leu	missense	1.85984e-06	6.252	0.94882	34	0.776	0.92501
	148	chr3:128481943	c.1019C>G	p.Ser340Trp	missense	6.199e-07	6.50282	0.95315	34	0.905	0.97398
	149	chr3:128483867	c.1010G>A	p.Arg337Gln	missense	1.239e-06	5.84002	0.93776	33	0.798	0.93385
	150	chr3:128483868	c.1009C>G	p.Arg337Gly	missense	6.19527e-07	4.27915	0.65166	24.8	0.818	0.94162
	151	chr3:128483875	c.1002G>T	p.Lys334Asn	missense	6.19503e-07	4.36372	0.67123	25.1	0.748	0.91328
	152	chr3:128483877	c.1000A>C	p.Lys334Gln	missense	6.19507e-07	5.64853	0.92792	33	0.922	0.98041
	153	chr3:128483889	c.988C>T	p.Arg330Ter	missense	6.19517e-07	10.3107	0.99689	46	.	.
	154	chr3:128483894	c.983A>G	p.Gln328Arg	missense	6.19496e-07	5.67486	0.9296	33	0.811	0.93892
	155	chr3:128483906	c.971A>G	p.Lys324Arg	missense	6.1955e-07	5.29328	0.88871	29.8	0.837	0.94877
	156	chr3:128483916	c.961C>T	p.Leu321Phe	missense	6.195e-07	5.70201	0.93122	33	0.943	0.98816
	157	chr3:128483940	c.937C>T	p.His313Tyr	missense	6.19573e-07	5.75583	0.93406	33	0.941	0.98744
	158	chr3:128483942	c.935G>A	p.Gly312Asp	missense	6.19534e-07	5.90248	0.94005	33	0.962	0.99434
	159	chr3:128483946	c.931A>T	p.Thr311Ser	missense	6.19687e-07	4.52217	0.7091	25.6	0.772	0.92336
	160	chr3:128483949	c.928G>T	p.Gly310Cys	missense	6.19542e-07	5.85182	0.93822	33	0.852	0.95433
	161	chr3:128483949	c.928G>A	p.Gly310Ser	missense	2.47835e-06	5.11351	0.85502	28.6	0.587	0.83471
	162	chr3:128483955	c.922C>T	p.Arg308Trp	missense	1.85873e-06	5.71878	0.93214	33	0.921	0.98003
	163	chr3:128483964	c.913C>G	p.Leu305Val	missense	6.19545e-07	5.93971	0.94127	33	0.961	0.99405
	164	chr3:128483972	c.905C>T	p.Ala302Val	missense	1.85873e-06	5.23499	0.87878	29.4	0.591	0.83691
	165	chr3:128483975	c.902C>T	p.Thr301Ile	missense	6.19587e-07	5.18431	0.86933	29.1	0.892	0.9691
	166	chr3:128483987	c.890A>G	p.Asn297Ser	missense	6.1964e-07	5.6488	0.92795	33	0.919	0.97928
	167	chr3:128483996	c.881A>T	p.Glu294Val	missense	1.23973e-06	6.07824	0.94508	34	0.934	0.98489
	168	chr3:128484000	c.877C>T	p.Arg293Trp	missense	6.19772e-07	6.72527	0.95647	35	0.884	0.96614
	169	chr3:128484002	c.875G>A	p.Gly292Asp	missense	6.19792e-07	5.85189	0.93822	33	0.796	0.93306
	170	chr3:128484005	c.872A>C	p.Glu291Ala	missense	6.19873e-07	6.77372	0.95715	35	0.8	0.93464
	171	chr3:128484006	c.872-1G>T	c.872-1G>T	null (splice region)	6.19857e-07	6.87535	0.95854	35	.	.
	172	chr3:128484007	c.872-2A>G	c.872-2A>G	null (splice region)	6.81901e-06	6.34959	0.95061	34	.	.
	173	chr3:128485726	c.871+1G>A	c.871+1G>A	null (splice region)	6.19712e-07	7.10729	0.96149	35	.	.
	174	chr3:128485727	c.871G>A	p.Glu291Lys	missense	6.19725e-07	7.40218	0.9648	36	0.762	0.9192
	175	chr3:128485732	c.866G>A	p.Cys289Tyr	missense	1.23946e-06	4.3894	0.6773	25.1	0.607	0.84559
	176	chr3:128485732	c.866G>C	p.Cys289Ser	missense	1.23937e-06	3.26155	0.44608	22	0.542	0.80901
	177	chr3:128485735	c.863C>T	p.Ser288Phe	missense	6.19694e-07	5.34327	0.89648	31	0.783	0.92787
	178	chr3:128485738	c.860G>A	p.Arg287His	missense	3.09825e-06	5.49841	0.9156	32	0.854	0.95507
	179	chr3:128485739	c.859C>T	p.Arg287Cys	missense	6.19675e-07	5.58949	0.92369	32	0.859	0.95691
	180	chr3:128485741	c.857C>A	p.Ala286Asp	missense	6.19643e-07	4.29508	0.65535	24.8	0.346	0.66769
	181	chr3:128485742	c.856G>C	p.Ala286Pro	missense	6.19681e-07	3.73413	0.53434	23.4	0.352	0.67326
	182	chr3:128485742	c.856G>A	p.Ala286Thr	missense	2.47872e-06	2.67039	0.34811	19.73	0.275	0.5913
	183	chr3:128485742	c.856G>T	p.Ala286Ser	missense	1.85891e-06	2.63457	0.34271	19.58	0.245	0.55201
	184	chr3:128485750	c.848G>A	p.Arg283His	missense	6.19631e-07	5.6118	0.92537	32	0.788	0.92988
	185	chr3:128485750	c.848G>T	p.Arg283Leu	missense	6.19631e-07	4.86705	0.79695	27.2	0.679	0.88205
	186	chr3:128485751	c.847C>T	p.Arg283Cys	missense	2.47856e-06	4.7824	0.77526	26.7	0.694	0.88913
	187	chr3:128485756	c.842A>G	p.Lys281Arg	missense	6.19622e-07	3.70935	0.52947	23.3	0.456	0.75483
	188	chr3:128485757	c.841A>C	p.Lys281Gln	missense	6.1963e-07	5.09251	0.85052	28.5	0.805	0.9366
	189	chr3:128485762	c.836C>A	p.Thr279Asn	missense	2.47823e-06	3.56044	0.50099	22.9	0.485	0.77399
	190	chr3:128485763	c.835A>T	p.Thr279Ser	missense	3.09833e-06	2.98387	0.39815	21	0.387	0.70358
	191	chr3:128485766	c.832T>A	p.Phe278Ile	missense	6.19642e-06	4.47004	0.69653	25.4	0.765	0.92046
	192	chr3:128485768	c.830G>A	p.Ser277Asn	missense	7.43489e-06	3.6414	0.51634	23.1	0.487	0.77528
	193	chr3:128485768	c.830G>T	p.Ser277Ile	missense	6.19574e-07	4.40172	0.68021	25.2	0.721	0.90146
	194	chr3:128485769	c.829A>G	p.Ser277Gly	missense	0.000135689	3.19378	0.43402	21.7	0.344	0.66582
	195	chr3:128485774	c.824C>A	p.Ala275Asp	missense	6.19634e-07	4.4591	0.69381	25.4	0.567	0.82346
	196	chr3:128485777	c.821C>G	p.Pro274Arg	missense	2.47842e-06	3.89275	0.56649	23.8	0.529	0.80128
	197	chr3:128485780	c.818G>A	p.Gly273Glu	missense	6.19629e-07	5.01819	0.83384	28	0.734	0.90721
	198	chr3:128485781	c.817G>A	p.Gly273Arg	missense	1.23926e-06	4.30304	0.65722	24.9	0.747	0.91285
	199	chr3:128485783	c.815G>T	p.Gly272Val	missense	6.19573e-07	4.10637	0.61274	24.3	0.738	0.90895
	200	chr3:128485783	c.815G>C	p.Gly272Ala	missense	1.85885e-06	3.36773	0.46524	22.3	0.526	0.79947
	201	chr3:128485783	c.815G>A	p.Gly272Glu	missense	2.10655e-05	4.24273	0.64342	24.7	0.641	0.86333
	202	chr3:128485784	c.814G>C	p.Gly272Arg	missense	2.47831e-06	3.96174	0.58107	23.9	0.681	0.883
	203	chr3:128485788	c.810C>G	p.Phe270Leu	missense	6.19551e-07	1.56345	0.20024	14.55	0.298	0.61843
	204	chr3:128485789	c.809T>G	p.Phe270Cys	missense	3.098e-06	4.36041	0.67047	25	0.513	0.79156
	205	chr3:128485796	c.802G>A	p.Gly268Arg	missense	3.09813e-06	3.8258	0.5527	23.6	0.751	0.91456
	206	chr3:128485798	c.800C>G	p.Pro267Arg	missense	1.23912e-06	4.9834	0.82561	27.8	0.804	0.93621
	207	chr3:128485800	c.798C>A	p.His266Gln	missense	1.85868e-06	2.12671	0.27073	17.34	0.46	0.75755
	208	chr3:128485801	c.797A>G	p.His266Arg	missense	6.19724e-07	3.21845	0.4384	21.8	0.602	0.84291
	209	chr3:128485808	c.790C>T	p.Leu264Phe	missense	1.85872e-06	4.48366	0.69979	25.5	0.735	0.90764
	210	chr3:128485810	c.788G>A	p.Gly263Glu	missense	1.23917e-06	4.11251	0.61406	24.3	0.331	0.65325
	211	chr3:128485811	c.787G>A	p.Gly263Arg	missense	3.0983e-06	3.37843	0.4672	22.3	0.445	0.74727
	212	chr3:128485812	c.786C>G	p.Ser262Arg	missense	6.19567e-07	0.569256	0.09378	6.158	0.561	0.82003
	213	chr3:128485813	c.785G>T	p.Ser262Ile	missense	4.3371e-06	2.97665	0.3969	21	0.501	0.78413
	214	chr3:128485814	c.784A>G	p.Ser262Gly	missense	6.1961e-07	1.62327	0.20733	14.88	0.395	0.71004
	215	chr3:128485816	c.782G>A	p.Ser261Asn	missense	6.19595e-07	3.48105	0.48608	22.6	0.433	0.73879
	216	chr3:128485817	c.781A>G	p.Ser261Gly	missense	6.19629e-07	0.193151	0.0579	2.232	0.347	0.66863
	217	chr3:128485819	c.779A>G	p.Tyr260Cys	missense	1.2393e-06	4.82332	0.7858	26.9	0.858	0.95655
	218	chr3:128485822	c.776A>G	p.Asp259Gly	missense	6.19662e-06	3.90189	0.56841	23.8	0.506	0.78724
	219	chr3:128485823	c.775G>A	p.Asp259Asn	missense	6.19636e-07	4.28573	0.65313	24.8	0.527	0.80007
	220	chr3:128485824	c.774C>G	p.His258Gln	missense	3.71756e-06	1.15149	0.15394	11.82	0.472	0.76554
	221	chr3:128485829	c.769G>A	p.Ala257Thr	missense	4.95718e-06	2.36855	0.30389	18.42	0.335	0.65718
	222	chr3:128485834	c.764C>T	p.Ala255Val	missense	1.23914e-06	2.92446	0.38829	20.8	0.345	0.66676
	223	chr3:128485837	c.761C>G	p.Pro254Arg	missense	6.19565e-07	3.04155	0.4078	21.2	0.623	0.85406
	224	chr3:128485841	c.757G>A	p.Val253Met	missense	6.19576e-07	1.91301	0.243	16.34	0.315	0.63694
	225	chr3:128485843	c.755A>G	p.Tyr252Cys	missense	3.09853e-06	4.85287	0.7934	27.1	0.891	0.96873
	226	chr3:128485849	c.749C>T	p.Pro250Leu	missense	6.1955e-07	4.40704	0.68149	25.2	0.667	0.87625
	227	chr3:128485850	c.748C>G	p.Pro250Ala	missense	0.00172609	3.82189	0.55193	23.6	0.527	0.80007
	228	chr3:128485850	c.748C>T	p.Pro250Ser	missense	9.2934e-06	3.39001	0.46927	22.4	0.508	0.78848
	229	chr3:128485859	c.739C>A	p.Pro247Thr	missense	6.19545e-07	2.7538	0.36104	20.2	0.597	0.84019
	230	chr3:128485862	c.736A>G	p.Ile246Val	missense	1.23933e-06	2.89627	0.38372	20.7	0.513	0.79156
	231	chr3:128485865	c.733C>T	p.Pro245Ser	missense	6.19544e-07	4.13959	0.62006	24.4	0.716	0.89922
	232	chr3:128485865	c.733C>G	p.Pro245Ala	missense	6.19544e-07	3.47956	0.48587	22.6	0.774	0.92419
	233	chr3:128485866	c.732C>G	p.His244Gln	missense	1.85874e-06	3.60564	0.50945	23	0.721	0.90146
	234	chr3:128485871	c.727C>T	p.His243Tyr	missense	6.19538e-07	4.60621	0.72999	25.9	0.786	0.92908
	235	chr3:128485874	c.724A>G	p.Thr242Ala	missense	1.85885e-06	2.37562	0.30488	18.45	0.574	0.82742
	236	chr3:128485876	c.722C>T	p.Ala241Val	missense	2.47815e-06	3.57793	0.50425	22.9	0.354	0.6751
	237	chr3:128485877	c.721G>A	p.Ala241Thr	missense	6.19557e-07	2.98928	0.39905	21.1	0.264	0.57741
	238	chr3:128485879	c.719C>T	p.Pro240Leu	missense	1.23909e-06	3.47562	0.48508	22.6	0.589	0.83582
	239	chr3:128485885	c.713C>T	p.Thr238Ile	missense	6.19553e-07	2.93963	0.39084	20.9	0.29	0.60924
	240	chr3:128485888	c.710G>A	p.Gly237Asp	missense	0.00154211	3.31555	0.45575	22.2	0.401	0.71479
	241	chr3:128485891	c.707T>C	p.Met236Thr	missense	2.97403e-05	2.36294	0.30306	18.4	0.603	0.84345
	242	chr3:128485892	c.706A>C	p.Met236Leu	missense	2.47842e-06	1.14531	0.1533	11.77	0.498	0.78226
	243	chr3:128485892	c.706A>G	p.Met236Val	missense	1.92077e-05	1.45824	0.18805	13.93	0.534	0.80426
	244	chr3:128485895	c.703A>G	p.Thr235Ala	missense	6.19592e-07	-0.510454	0.01833	0.146	0.252	0.56159
	245	chr3:128485897	c.701C>T	p.Ala234Val	missense	6.19532e-07	3.37544	0.46661	22.3	0.473	0.76619
	246	chr3:128485898	c.700G>A	p.Ala234Thr	missense	4.3368e-06	2.37361	0.30458	18.44	0.422	0.73078
	247	chr3:128485898	c.700G>C	p.Ala234Pro	missense	1.23909e-06	2.49283	0.32161	18.96	0.618	0.85144
	248	chr3:128485900	c.698T>C	p.Leu233Pro	missense	1.23919e-06	3.59598	0.50772	23	0.784	0.92827
	249	chr3:128485901	c.697C>G	p.Leu233Val	missense	6.19523e-07	2.4306	0.31268	18.69	0.55	0.81369
	250	chr3:128485901	c.697C>G	p.Leu233Val	missense	6.19523e-07	2.61558	0.33978	19.5	0.514	0.79217
	251	chr3:128485903	c.695G>A	p.Gly232Asp	missense	2.47816e-06	2.95808	0.39386	20.9	0.414	0.72479
	252	chr3:128485904	c.694G>A	p.Gly232Ser	missense	6.19544e-07	2.13631	0.27202	17.38	0.306	0.62729
	253	chr3:128485906	c.692C>G	p.Pro231Arg	missense	6.19517e-07	2.73664	0.35835	20	0.314	0.63588
	254	chr3:128485907	c.691C>T	p.Pro231Ser	missense	6.19531e-07	2.46859	0.31817	18.85	0.235	0.53788
	255	chr3:128485910	c.688C>T	p.Arg230Cys	missense	6.19531e-07	5.05991	0.84328	28.3	0.744	0.91155
	256	chr3:128485910	c.688C>A	p.Arg230Ser	missense	6.19531e-07	3.2316	0.4407	21.9	0.625	0.85511
	257	chr3:128485915	c.683C>T	p.Pro228Leu	missense	6.1953e-07	4.06808	0.60425	24.2	0.71	0.8965
	258	chr3:128485916	c.682C>T	p.Pro228Ser	missense	2.47806e-06	3.07188	0.41293	21.3	0.508	0.78848
	259	chr3:128485916	c.682C>A	p.Pro228Thr	missense	1.23912e-06	3.8314	0.5538	23.6	0.626	0.85563
	260	chr3:128485918	c.680G>A	p.Ser227Asn	missense	2.47827e-06	3.70827	0.52926	23.3	0.398	0.71242
	261	chr3:128485924	c.674G>C	p.Ser225Thr	missense	6.19503e-07	1.81603	0.2308	15.88	0.218	0.51265
	262	chr3:128485924	c.674G>A	p.Ser225Asn	missense	1.2391e-06	1.94612	0.24719	16.5	0.214	0.5065
	263	chr3:128485925	c.673A>G	p.Ser225Gly	missense	6.1952e-07	1.40278	0.18172	13.59	0.308	0.62947
	264	chr3:128485928	c.670G>C	p.Glu224Gln	missense	6.19508e-07	3.16716	0.42937	21.6	0.624	0.85459
	265	chr3:128485929	c.669G>A	p.Met223Ile	missense	1.42486e-05	2.96025	0.39422	21	0.408	0.72022
	266	chr3:128485936	c.662T>G	p.Met221Arg	missense	3.09771e-06	3.7491	0.53732	23.4	0.785	0.92868
	267	chr3:128485937	c.661A>T	p.Met221Leu	missense	6.1951e-07	2.42182	0.31145	18.65	0.445	0.74727
	268	chr3:128485937	c.661A>C	p.Met221Leu	missense	1.23902e-06	2.42602	0.31206	18.67	0.445	0.74727
	269	chr3:128485939	c.659G>C	p.Ser220Thr	missense	6.195e-07	2.20333	0.28101	17.69	0.319	0.64112
	270	chr3:128485942	c.656A>C	p.Glu219Ala	missense	6.19515e-07	3.70425	0.52842	23.3	0.384	0.70112
	271	chr3:128485945	c.653C>T	p.Thr218Met	missense	3.09756e-06	3.21077	0.43707	21.8	0.294	0.61388
	272	chr3:128485945	c.653C>G	p.Thr218Arg	missense	6.19558e-07	3.38309	0.46809	22.4	0.283	0.601
	273	chr3:128485945	c.653C>A	p.Thr218Lys	missense	6.19513e-07	3.37954	0.4674	22.3	0.304	0.6251
	274	chr3:128485951	c.647C>T	p.Ser216Leu	missense	6.19507e-07	3.55838	0.50059	22.9	0.399	0.71321
	275	chr3:128485956	c.642G>C	p.Gln214His	missense	6.19497e-07	1.06001	0.14419	10.99	0.581	0.83137
	276	chr3:128485960	c.638A>G	p.Tyr213Cys	missense	6.19513e-07	4.62906	0.73586	26	0.738	0.90895
	277	chr3:128485964	c.634A>G	p.Lys212Glu	missense	6.1951e-07	3.80143	0.54779	23.5	0.727	0.90413
	278	chr3:128485967	c.631G>A	p.Val211Ile	missense	6.19502e-07	0.7678	0.11374	7.991	0.295	0.61502
	279	chr3:128485967	c.631G>C	p.Val211Leu	missense	1.85864e-05	0.332104	0.07061	3.627	0.256	0.56694
	280	chr3:128485970	c.628G>A	p.Gly210Ser	missense	3.71728e-06	0.53377	0.09024	5.807	0.231	0.53208
	281	chr3:128485970	c.628G>T	p.Gly210Cys	missense	1.23909e-06	0.546257	0.09146	5.931	0.375	0.69358
	282	chr3:128485971	c.627C>G	p.Asp209Glu	missense	1.23908e-06	-1.53306	0.00276	0.004	0.298	0.61843
	283	chr3:128485973	c.625G>A	p.Asp209Asn	missense	6.19487e-07	3.7847	0.54441	23.5	0.464	0.76023
	284	chr3:128485975	c.623A>C	p.Lys208Thr	missense	6.19497e-07	3.74448	0.53636	23.4	0.658	0.87184
	285	chr3:128485977	c.621C>G	p.Asp207Glu	missense	6.195e-07	1.72645	0.21973	15.43	0.365	0.68495
	286	chr3:128485978	c.620A>G	p.Asp207Gly	missense	1.23908e-06	3.68661	0.52507	23.2	0.641	0.86333
	287	chr3:128485979	c.619G>A	p.Asp207Asn	missense	6.19497e-07	3.86707	0.56123	23.7	0.486	0.77464
	288	chr3:128485987	c.611G>A	p.Arg204Gln	missense	1.24506e-06	2.57626	0.33391	19.33	0.521	0.79643
	289	chr3:128485988	c.610C>G	p.Arg204Gly	missense	2.47803e-06	1.7495	0.22256	15.55	0.622	0.85354
	290	chr3:128485991	c.607G>C	p.Ala203Pro	missense	2.97362e-05	1.88588	0.23953	16.21	0.46	0.75755
	291	chr3:128485997	c.601A>G	p.Ser201Gly	missense	1.23912e-06	1.19136	0.15824	12.13	0.19	0.46781
	292	chr3:128485999	c.599G>A	p.Gly200Asp	missense	1.23913e-05	2.65017	0.345	19.65	0.508	0.78848
	293	chr3:128485999	c.599G>C	p.Gly200Ala	missense	2.9739e-05	1.66003	0.21171	15.08	0.41	0.72176
	294	chr3:128485999	c.599G>T	p.Gly200Val	missense	6.19517e-07	2.45734	0.31654	18.81	0.559	0.81888
	295	chr3:128486000	c.598G>C	p.Gly200Arg	missense	6.19513e-07	3.15679	0.42759	21.6	0.566	0.82289
	296	chr3:128486002	c.596G>C	p.Gly199Ala	missense	4.95629e-06	2.02545	0.25739	16.87	0.445	0.74727
	297	chr3:128486002	c.596G>A	p.Gly199Glu	missense	6.19491e-07	3.17931	0.43146	21.7	0.602	0.84291
	298	chr3:128486002	c.596G>T	p.Gly199Val	missense	9.91258e-06	2.87054	0.37953	20.6	0.619	0.85196
	299	chr3:128486005	c.593C>T	p.Ala198Val	missense	1.54888e-05	2.54693	0.32959	19.2	0.474	0.76685
	300	chr3:128486008	c.590C>A	p.Ser197Tyr	missense	6.19641e-07	3.28589	0.4504	22.1	0.441	0.74447
	301	chr3:128486011	c.587C>A	p.Ser196Tyr	missense	1.23931e-06	4.27411	0.65055	24.8	0.528	0.80067
	302	chr3:128486011	c.587C>T	p.Ser196Phe	missense	6.19655e-07	4.02229	0.59421	24.1	0.503	0.78538
	303	chr3:128486017	c.581C>T	p.Ala194Val	missense	1.85854e-06	3.10287	0.41828	21.4	0.328	0.65026
	304	chr3:128486018	c.580G>T	p.Ala194Ser	missense	6.19577e-07	2.09814	0.26693	17.21	0.286	0.60456
	305	chr3:128486018	c.580G>A	p.Ala194Thr	missense	6.19532e-07	2.47642	0.31926	18.89	0.278	0.59497
	306	chr3:128486021	c.577C>G	p.Pro193Ala	missense	6.19508e-07	2.78072	0.36527	20.3	0.543	0.8096
	307	chr3:128486021	c.577C>T	p.Pro193Ser	missense	6.19508e-07	2.9271	0.38873	20.8	0.41	0.72176
	308	chr3:128486023	c.575C>T	p.Ser192Phe	missense	1.85853e-06	4.46507	0.69523	25.4	0.702	0.89284
	309	chr3:128486024	c.574T>C	p.Ser192Pro	missense	6.19557e-07	3.5818	0.50496	23	0.695	0.8896
	310	chr3:128486027	c.571G>A	p.Ala191Thr	missense	1.23902e-06	1.62943	0.20803	14.92	0.304	0.6251
	311	chr3:128486027	c.571G>T	p.Ala191Ser	missense	6.1951e-07	1.22198	0.16158	12.36	0.418	0.7278
	312	chr3:128486030	c.568G>C	p.Ala190Pro	missense	6.19527e-07	1.90117	0.24149	16.29	0.525	0.79886
	313	chr3:128486033	c.565G>A	p.Gly189Arg	missense	6.19576e-07	3.84858	0.55733	23.6	0.53	0.80188
	314	chr3:128486035	c.563C>T	p.Thr188Met	missense	6.19513e-07	3.50911	0.49129	22.7	0.489	0.77656
	315	chr3:128486038	c.560C>T	p.Thr187Ile	missense	6.19523e-07	1.95454	0.24829	16.54	0.26	0.57221
	316	chr3:128486045	c.553C>T	p.Pro185Ser	missense	1.23904e-06	3.79527	0.54648	23.5	0.634	0.85975
	317	chr3:128486045	c.553C>A	p.Pro185Thr	missense	6.19521e-07	4.37239	0.67324	25.1	0.69	0.88726
	318	chr3:128486046	c.552C>A	p.Asp184Glu	missense	6.19596e-07	1.99741	0.25376	16.74	0.654	0.86986
	319	chr3:128486048	c.550G>C	p.Asp184His	missense	6.19551e-07	5.23189	0.8782	29.4	0.806	0.93699
	320	chr3:128486050	c.548C>T	p.Pro183Leu	missense	6.19526e-07	5.71348	0.93185	33	0.776	0.92501
	321	chr3:128486051	c.547C>G	p.Pro183Ala	missense	6.19636e-07	4.46482	0.69523	25.4	0.759	0.91795
	322	chr3:128486053	c.545C>T	p.Ser182Phe	missense	6.20614e-07	5.50775	0.91651	32	0.862	0.95802
	323	chr3:128486054	c.544T>C	p.Ser182Pro	missense	7.43486e-06	5.06211	0.84376	28.3	0.872	0.9617
	324	chr3:128486057	c.541G>A	p.Val181Met	missense	6.19913e-07	5.20781	0.87384	29.2	0.654	0.86986
	325	chr3:128486059	c.539A>T	p.Glu180Val	missense	6.19871e-07	4.98337	0.82561	27.8	0.662	0.87381
	326	chr3:128486062	c.536A>C	p.Lys179Thr	missense	2.47833e-06	4.75187	0.76745	26.6	0.872	0.9617
	327	chr3:128486062	c.536A>G	p.Lys179Arg	missense	4.95702e-06	4.86094	0.79544	27.1	0.748	0.91328
	328	chr3:128486066	c.532C>T	p.Pro178Ser	missense	2.47838e-06	5.03881	0.83855	28.2	0.818	0.94162
	329	chr3:128486071	c.527C>T	p.Thr176Met	missense	6.19569e-07	5.46843	0.91244	32	0.904	0.97361
	330	chr3:128486071	c.527C>A	p.Thr176Lys	missense	1.85871e-06	5.5064	0.9164	32	0.869	0.96059
	331	chr3:128486074	c.524C>A	p.Pro175His	missense	6.19547e-07	5.24336	0.88032	29.4	0.909	0.97549
	332	chr3:128486074	c.524C>T	p.Pro175Leu	missense	6.19547e-07	5.33337	0.89502	30	0.88	0.96465
	333	chr3:128486075	c.523C>G	p.Pro175Ala	missense	6.19556e-07	5.90376	0.94009	33	0.888	0.96762
	334	chr3:128486077	c.521C>T	p.Pro174Leu	missense	6.19609e-07	5.27712	0.88605	29.7	0.908	0.97512
	335	chr3:128486083	c.515G>C	p.Gly172Ala	missense	2.47843e-06	3.09593	0.41708	21.4	0.283	0.601
	336	chr3:128486089	c.509T>C	p.Leu170Pro	missense	6.19656e-07	4.99744	0.82893	27.9	0.867	0.95986
	337	chr3:128486090	c.508C>A	p.Leu170Ile	missense	1.23922e-06	4.10538	0.6125	24.3	0.54	0.80782
	338	chr3:128486091	c.507C>A	p.His169Gln	missense	1.85886e-06	1.24982	0.16465	12.56	0.258	0.56959
	339	chr3:128486095	c.503C>T	p.Ser168Phe	missense	6.19646e-07	4.759	0.76926	26.6	0.497	0.78163
	340	chr3:128486096	c.502T>G	p.Ser168Ala	missense	6.19738e-07	2.69739	0.35225	19.84	0.205	0.49236
	341	chr3:128486099	c.499G>C	p.Gly167Arg	missense	6.19683e-07	3.02446	0.40491	21.2	0.459	0.75687
	342	chr3:128486099	c.499G>A	p.Gly167Ser	missense	1.23937e-06	1.65921	0.21164	15.08	0.289	0.60808
	343	chr3:128486101	c.497C>G	p.Ser166Cys	missense	2.47881e-06	4.30783	0.65834	24.9	0.649	0.86736
	344	chr3:128486103	c.495C>G	p.His165Gln	missense	6.19817e-07	2.49197	0.32153	18.96	0.481	0.77142
	345	chr3:128486104	c.494A>G	p.His165Arg	missense	6.199e-07	3.54699	0.49846	22.8	0.647	0.86636
	346	chr3:128486104	c.494A>T	p.His165Leu	missense	6.199e-07	3.47912	0.48577	22.6	0.582	0.83193
	347	chr3:128486105	c.493C>T	p.His165Tyr	missense	1.92134e-05	4.4596	0.69394	25.4	0.672	0.87868
	348	chr3:128486107	c.491C>A	p.Ala164Asp	missense	2.4794e-06	4.10671	0.61274	24.3	0.377	0.69527
	349	chr3:128486107	c.491C>T	p.Ala164Val	missense	1.2397e-06	3.28868	0.45089	22.1	0.284	0.60219
	350	chr3:128486108	c.490G>A	p.Ala164Thr	missense	0.167106	2.29201	0.2932	18.08	0.329	0.65126
	351	chr3:128486111	c.487G>A	p.Ala163Thr	missense	6.20094e-07	2.52608	0.32649	19.11	0.215	0.50805
	352	chr3:128486113	c.485C>T	p.Thr162Ile	missense	6.20153e-07	3.17025	0.42994	21.6	0.268	0.58254
	353	chr3:128486114	c.484A>G	p.Thr162Ala	missense	2.48081e-06	1.2029	0.15953	12.22	0.263	0.57612
	354	chr3:128486114	c.484A>C	p.Thr162Pro	missense	1.24041e-06	1.50662	0.19358	14.22	0.516	0.7934
	355	chr3:128486116	c.482C>T	p.Pro161Leu	missense	6.20319e-07	2.96567	0.39511	21	0.434	0.73951
	356	chr3:128486116	c.482C>A	p.Pro161His	missense	4.96218e-06	3.51567	0.4926	22.7	0.413	0.72404
	357	chr3:128486117	c.481C>A	p.Pro161Thr	missense	1.86137e-06	2.24227	0.28638	17.86	0.343	0.66488
	358	chr3:128486117	c.481C>T	p.Pro161Ser	missense	1.24092e-06	2.44524	0.31476	18.75	0.364	0.68407
	359	chr3:128486117	c.481C>G	p.Pro161Ala	missense	0.0120314	2.58104	0.33463	19.35	0.346	0.66769
	360	chr3:128486119	c.479C>G	p.Thr160Ser	missense	5.58435e-06	2.29912	0.29417	18.12	0.335	0.65718
	361	chr3:128486119	c.479C>A	p.Thr160Asn	missense	1.86145e-06	3.49919	0.48948	22.7	0.336	0.65816
	362	chr3:128486120	c.478A>C	p.Thr160Pro	missense	6.20713e-07	1.98615	0.25231	16.69	0.385	0.70194
	363	chr3:128486123	c.475C>T	p.Leu159Phe	missense	1.24164e-06	2.84188	0.37494	20.5	0.43	0.73662
	364	chr3:128486126	c.472T>C	p.Ser158Pro	missense	6.21495e-07	2.81016	0.36988	20.4	0.55	0.81369
	365	chr3:128486128	c.470C>A	p.Ala157Asp	missense	6.21689e-07	4.13537	0.6191	24.4	0.372	0.69102
	366	chr3:128486129	c.469G>A	p.Ala157Thr	missense	6.22269e-07	2.91735	0.38715	20.8	0.224	0.52174
	367	chr3:128486132	c.466G>A	p.Val156Met	missense	6.22662e-07	3.38057	0.46759	22.3	0.297	0.6173
	368	chr3:128486138	c.460A>G	p.Ser154Gly	missense	1.88e-06	1.094	0.1478	11.32	0.277	0.59375
	369	chr3:128486140	c.458G>A	p.Gly153Glu	missense	6.26194e-06	2.63644	0.34295	19.59	0.32	0.64215
	370	chr3:128486141	c.457G>A	p.Gly153Arg	missense	7.82907e-05	2.49608	0.32216	18.97	0.289	0.60808
	371	chr3:128486142	c.456C>A	p.Ser152Arg	missense	6.8903e-06	0.271207	0.06489	2.966	0.241	0.54641
	372	chr3:128486143	c.455G>A	p.Ser152Asn	missense	6.27992e-07	1.41935	0.18356	13.69	0.146	0.38789
	373	chr3:128486146	c.452G>A	p.Gly151Asp	missense	6.28807e-07	3.45777	0.48178	22.6	0.312	0.63375
	374	chr3:128486152	c.446G>T	p.Gly149Val	missense	6.32451e-07	2.07868	0.26438	17.12	0.396	0.71084
	375	chr3:128486153	c.445G>A	p.Gly149Arg	missense	5.81858e-05	2.96907	0.39564	21	0.402	0.71558
	376	chr3:128486153	c.445G>C	p.Gly149Arg	missense	6.32407e-07	2.81728	0.37108	20.4	0.401	0.71479
	377	chr3:128486155	c.443G>A	p.Ser148Asn	missense	1.89992e-06	1.93255	0.24546	16.44	0.229	0.52916
	378	chr3:128486156	c.442A>G	p.Ser148Gly	missense	2.53308e-06	1.17779	0.15679	12.03	0.292	0.61157
	379	chr3:128486158	c.440G>A	p.Gly147Glu	missense	6.35436e-07	2.38821	0.30663	18.51	0.369	0.68844
	380	chr3:128486161	c.437G>T	p.Gly146Val	missense	6.35952e-06	2.45267	0.31584	18.79	0.303	0.624
	381	chr3:128486161	c.437G>C	p.Gly146Ala	missense	1.2719e-06	1.45165	0.18725	13.89	0.216	0.50959
	382	chr3:128486162	c.436G>A	p.Gly146Ser	missense	4.45055e-06	0.774428	0.11446	8.051	0.23	0.53062
	383	chr3:128486165	c.433G>A	p.Gly145Arg	missense	6.3669e-07	2.55688	0.33103	19.24	0.446	0.74797
	384	chr3:128486167	c.431C>A	p.Ala144Asp	missense	6.37106e-07	3.58054	0.50476	22.9	0.516	0.7934
	385	chr3:128486168	c.430G>T	p.Ala144Ser	missense	5.1001e-06	1.62507	0.20752	14.89	0.253	0.56294
	386	chr3:128486171	c.427G>C	p.Gly143Arg	missense	3.8264e-06	4.0381	0.59763	24.1	0.598	0.84074
	387	chr3:128486182	c.416C>T	p.Ser139Phe	missense	6.39112e-07	4.7755	0.77344	26.7	0.76	0.91837
	388	chr3:128486183	c.415T>C	p.Ser139Pro	missense	1.91756e-06	3.95593	0.57992	23.9	0.596	0.83965
	389	chr3:128486185	c.413T>A	p.Leu138His	missense	6.39412e-07	4.24807	0.64464	24.7	0.391	0.70684
	390	chr3:128486185	c.413T>C	p.Leu138Pro	missense	7.16196e-05	3.77688	0.54279	23.5	0.505	0.78662
	391	chr3:128486188	c.410C>T	p.Pro137Leu	missense	1.28222e-06	3.02602	0.40518	21.2	0.303	0.624
	392	chr3:128486189	c.409C>T	p.Pro137Ser	missense	6.4111e-07	3.19279	0.43383	21.7	0.227	0.5262
	393	chr3:128486191	c.407G>T	p.Gly136Val	missense	6.41049e-07	3.42939	0.4765	22.5	0.506	0.78724
	394	chr3:128486192	c.406G>A	p.Gly136Ser	missense	6.40842e-07	3.12591	0.42218	21.5	0.311	0.63269
	395	chr3:128486192	c.406G>T	p.Gly136Cys	missense	6.40891e-07	4.01487	0.59257	24.1	0.592	0.83747
	396	chr3:128486194	c.404G>A	p.Gly135Glu	missense	6.40695e-07	2.84366	0.37528	20.5	0.38	0.6978
	397	chr3:128486195	c.403G>A	p.Gly135Arg	missense	1.28132e-06	4.51271	0.70686	25.6	0.46	0.75755
	398	chr3:128486197	c.401C>T	p.Pro134Leu	missense	1.92154e-06	3.87891	0.56368	23.7	0.515	0.79279
	399	chr3:128486204	c.394G>A	p.Gly132Arg	missense	6.4071e-07	4.88329	0.80103	27.2	0.502	0.78475
	400	chr3:128486207	c.391G>A	p.Ala131Thr	missense	1.28138e-06	2.25753	0.28844	17.93	0.414	0.72479
	401	chr3:128486210	c.388G>A	p.Ala130Thr	missense	6.40817e-07	3.05535	0.41009	21.3	0.376	0.69443
	402	chr3:128486215	c.383C>T	p.Pro128Leu	missense	7.04819e-06	4.7032	0.75479	26.3	0.698	0.89099
	403	chr3:128486217	c.381C>G	p.His127Gln	missense	6.40762e-07	3.61518	0.5113	23.1	0.816	0.94085
	404	chr3:128486218	c.380A>G	p.His127Arg	missense	6.4098e-07	4.02308	0.59433	24.1	0.895	0.97022
	405	chr3:128486219	c.379C>T	p.His127Tyr	missense	6.40628e-07	4.7526	0.76759	26.6	0.816	0.94085
	406	chr3:128486221	c.377T>A	p.Leu126Gln	missense	1.28115e-06	4.63638	0.73764	26	0.7	0.89192
	407	chr3:128486227	c.371C>G	p.Thr124Arg	missense	6.40406e-07	3.68002	0.52381	23.2	0.469	0.76355
	408	chr3:128486227	c.371C>A	p.Thr124Lys	missense	3.20203e-06	3.17307	0.43041	21.7	0.361	0.68141
	409	chr3:128486227	c.371C>T	p.Thr124Met	missense	6.40454e-06	3.85833	0.55934	23.7	0.493	0.7791
	410	chr3:128486228	c.370A>G	p.Thr124Ala	missense	6.40375e-07	2.20785	0.28167	17.71	0.339	0.66106
	411	chr3:128486235	c.363C>G	p.Phe121Leu	missense	6.39795e-07	2.88302	0.38162	20.7	0.717	0.89966
	412	chr3:128486239	c.359C>T	p.Pro120Leu	missense	1.27915e-06	4.75518	0.76829	26.6	0.762	0.9192
	413	chr3:128486240	c.358C>G	p.Pro120Ala	missense	1.27889e-06	3.34355	0.46082	22.2	0.719	0.90056
	414	chr3:128486240	c.358C>T	p.Pro120Ser	missense	1.40689e-05	3.60077	0.50854	23	0.809	0.93816
	415	chr3:128486243	c.355A>G	p.Ser119Gly	missense	6.39174e-07	2.9169	0.38706	20.8	0.483	0.77271
	416	chr3:128486245	c.353T>C	p.Val118Ala	missense	1.27786e-06	3.64007	0.51603	23.1	0.753	0.91541
	417	chr3:128486246	c.352G>C	p.Val118Leu	missense	6.3888e-07	2.98754	0.39878	21.1	0.589	0.83582
	418	chr3:128486246	c.352G>A	p.Val118Met	missense	1.27776e-06	3.70298	0.52822	23.3	0.624	0.85459
	419	chr3:128486258	c.337_339del	p.His113del	in-frame deletion	1.08312e-05	3.81701	0.55095	23.6	0.619	0.85196
	420	chr3:128486260	c.338A>G	p.His113Arg	missense	1.27394e-06	3.39515	0.47027	22.4	0.769	0.92212
	421	chr3:128486262	c.336C>G	p.His112Gln	missense	2.54676e-06	2.42421	0.31176	18.66	0.686	0.88538
	422	chr3:128486264	c.334C>G	p.His112Asp	missense	2.54571e-06	3.79785	0.54703	23.5	0.735	0.90764
	423	chr3:128486264	c.334C>A	p.His112Asn	missense	6.36427e-07	3.38395	0.46819	22.4	0.645	0.86536
	424	chr3:128486266	c.332A>T	p.His111Leu	missense	1.27263e-06	4.16419	0.62562	24.5	0.782	0.92746
	425	chr3:128486267	c.331C>T	p.His111Tyr	missense	6.36145e-07	4.22012	0.63828	24.6	0.72	0.90101
	426	chr3:128486272	c.326C>T	p.Ala109Val	missense	7.62194e-06	2.9707	0.39591	21	0.44	0.74377
	427	chr3:128486276	c.322G>C	p.Ala108Pro	missense	1.90232e-06	2.88949	0.38266	20.7	0.368	0.68757
	428	chr3:128486276	c.322G>A	p.Ala108Thr	missense	6.34107e-07	2.8087	0.36971	20.4	0.299	0.61955
	429	chr3:128486284	c.314T>C	p.Leu105Pro	missense	6.31902e-07	3.44072	0.47859	22.5	0.752	0.91498
	430	chr3:128486287	c.311C>T	p.Ala104Val	missense	5.05071e-06	3.23305	0.44098	21.9	0.663	0.8743
	431	chr3:128486287	c.311C>A	p.Ala104Asp	missense	6.31338e-07	4.08702	0.60843	24.3	0.824	0.9439
	432	chr3:128486290	c.308C>G	p.Ala103Gly	missense	6.30646e-07	3.65853	0.51965	23.2	0.488	0.77592
	433	chr3:128486293	c.305A>T	p.Lys102Ile	missense	6.30142e-07	5.09935	0.85191	28.5	0.849	0.95323
	434	chr3:128486296	c.302G>A	p.Gly101Asp	missense	6.29581e-07	4.33189	0.66382	25	0.781	0.92705
	435	chr3:128486297	c.301G>A	p.Gly101Ser	missense	6.29282e-07	2.00921	0.25529	16.8	0.377	0.69527
	436	chr3:128486299	c.299G>T	p.Gly100Val	missense	3.14396e-06	4.04778	0.59975	24.2	0.54	0.80782
	437	chr3:128486299	c.299G>C	p.Gly100Ala	missense	6.28792e-07	3.76926	0.54128	23.4	0.34	0.66202
	438	chr3:128486300	c.298G>A	p.Gly100Arg	missense	1.88589e-06	4.11249	0.61406	24.3	0.442	0.74518
	439	chr3:128486300	c.298G>C	p.Gly100Arg	missense	6.28631e-07	4.05571	0.60153	24.2	0.469	0.76355
	440	chr3:128486301	c.297C>G	p.Asp99Glu	missense	6.28423e-07	0.398585	0.07698	4.374	0.298	0.61843
	441	chr3:128486302	c.296A>G	p.Asp99Gly	missense	2.5124e-06	4.39953	0.6797	25.2	0.584	0.83305
	442	chr3:128486306	c.292C>A	p.Leu98Met	missense	6.27288e-07	3.5121	0.4919	22.7	0.75	0.91413
	443	chr3:128486309	c.289T>C	p.Trp97Arg	missense	6.26688e-07	5.09423	0.85087	28.5	0.873	0.96207
	444	chr3:128486309	c.289T>A	p.Trp97Arg	missense	6.26688e-07	5.05647	0.84256	28.3	0.873	0.96207
	445	chr3:128486318	c.280G>A	p.Gly94Ser	missense	6.25709e-07	3.0699	0.41256	21.3	0.682	0.88348
	446	chr3:128486320	c.278C>T	p.Pro93Leu	missense	1.25097e-06	4.73844	0.76397	26.5	0.831	0.94653
	447	chr3:128486320	c.278C>A	p.Pro93Gln	missense	2.50195e-06	4.39248	0.67805	25.1	0.753	0.91541
	448	chr3:128486320	c.278C>G	p.Pro93Arg	missense	6.25487e-07	5.15486	0.86348	28.9	0.826	0.94466
	449	chr3:128486323	c.275G>A	p.Ser92Asn	missense	5.6262e-06	3.93735	0.5759	23.9	0.684	0.88443
	450	chr3:128486335	c.263A>G	p.His88Arg	missense	6.24287e-07	3.15937	0.42797	21.6	0.778	0.92583
	451	chr3:128486336	c.262C>T	p.His88Tyr	missense	6.24174e-07	4.09514	0.61022	24.3	0.848	0.95286
	452	chr3:128486339	c.259C>T	p.Pro87Ser	missense	6.24121e-07	4.3529	0.66871	25	0.768	0.9217
	453	chr3:128486341	c.257G>A	p.Arg86His	missense	6.2422e-07	3.91677	0.57157	23.8	0.764	0.92004
	454	chr3:128486341	c.257G>T	p.Arg86Leu	missense	1.24844e-06	4.4597	0.69394	25.4	0.779	0.92623
	455	chr3:128486348	c.250A>G	p.Met84Val	missense	6.24096e-07	1.80328	0.2292	15.81	0.362	0.6823
	456	chr3:128486349	c.249G>T	p.Gln83His	missense	6.24108e-07	4.1902	0.63146	24.5	0.794	0.93227
	457	chr3:128486349	c.249G>C	p.Gln83His	missense	6.24108e-07	4.20054	0.63377	24.6	0.794	0.93227
	458	chr3:128486350	c.248A>C	p.Gln83Pro	missense	6.2426e-07	4.79512	0.7786	26.8	0.895	0.97022
	459	chr3:128486350	c.248A>G	p.Gln83Arg	missense	6.24214e-07	4.72392	0.76021	26.4	0.869	0.96059
	460	chr3:128486354	c.244G>A	p.Gly82Ser	missense	6.24231e-07	2.52752	0.32673	19.11	0.294	0.61388
	461	chr3:128486356	c.242G>C	p.Gly81Ala	missense	2.06031e-05	4.72239	0.75979	26.4	0.7	0.89192
	462	chr3:128486357	c.241G>A	p.Gly81Arg	missense	1.24909e-06	4.59244	0.7266	25.9	0.724	0.9028
	463	chr3:128486357	c.241G>C	p.Gly81Arg	missense	6.24547e-07	4.48021	0.69888	25.4	0.725	0.90324
	464	chr3:128486359	c.239C>A	p.Thr80Asn	missense	1.24894e-06	4.07726	0.60628	24.2	0.482	0.77206
	465	chr3:128486359	c.239C>G	p.Thr80Ser	missense	1.87341e-06	3.16347	0.42872	21.6	0.415	0.72555
	466	chr3:128486360	c.238A>G	p.Thr80Ala	missense	1.87441e-06	2.12675	0.27073	17.34	0.403	0.71636
	467	chr3:128486363	c.235C>A	p.Leu79Met	missense	6.25002e-07	4.07583	0.60593	24.2	0.564	0.82175
	468	chr3:128486363	c.235C>G	p.Leu79Val	missense	1.87515e-06	2.78063	0.36527	20.3	0.514	0.79217
	469	chr3:128486365	c.233G>A	p.Arg78His	missense	6.25447e-07	4.40462	0.68085	25.2	0.676	0.88061
	470	chr3:128486365	c.233G>T	p.Arg78Leu	missense	6.25402e-07	4.27845	0.65153	24.8	0.755	0.91626
	471	chr3:128486369	c.230-1G>T	c.230-1G>T	null (splice region)	6.25411e-07	6.4725	0.95267	34	.	.
	472	chr3:128486803	c.229G>T	p.Ala77Ser	missense	4.37469e-06	4.10898	0.61334	24.3	0.589	0.83582
	473	chr3:128486803	c.229G>A	p.Ala77Thr	missense	6.24956e-07	5.05644	0.84256	28.3	0.458	0.75619
	474	chr3:128486804	c.228C>G	p.His76Gln	missense	1.24934e-06	2.48337	0.32028	18.92	0.807	0.93738
	475	chr3:128486805	c.227A>C	p.His76Pro	missense	6.24472e-07	3.38317	0.46809	22.4	0.759	0.91795
	476	chr3:128486806	c.226C>G	p.His76Asp	missense	3.12142e-06	4.2321	0.64097	24.7	0.796	0.93306
	477	chr3:128486808	c.224C>G	p.Ala75Gly	missense	6.239e-07	4.11642	0.61489	24.3	0.545	0.81077
	478	chr3:128486808	c.224C>T	p.Ala75Val	missense	1.87184e-06	3.68327	0.52444	23.2	0.672	0.87868
	479	chr3:128486809	c.223G>A	p.Ala75Thr	missense	2.49474e-06	3.30887	0.45458	22.1	0.581	0.83137
	480	chr3:128486811	c.221C>T	p.Pro74Leu	missense	6.23086e-07	4.02792	0.59538	24.1	0.493	0.7791
	481	chr3:128486812	c.220C>T	p.Pro74Ser	missense	6.22905e-07	3.2255	0.43964	21.8	0.426	0.73372
	482	chr3:128486812	c.220C>G	p.Pro74Ala	missense	6.22905e-07	3.03699	0.40699	21.2	0.429	0.7359
	483	chr3:128486814	c.218G>A	p.Ser73Asn	missense	1.24527e-06	3.25098	0.44415	21.9	0.506	0.78724
	484	chr3:128486814	c.218G>C	p.Ser73Thr	missense	6.22636e-07	2.92659	0.38864	20.8	0.597	0.84019
	485	chr3:128486815	c.217A>C	p.Ser73Arg	missense	6.22455e-07	3.18229	0.43203	21.7	0.649	0.86736
	486	chr3:128486817	c.215A>G	p.Tyr72Cys	missense	6.22236e-07	5.12243	0.85684	28.7	0.888	0.96762
	487	chr3:128486818	c.214T>C	p.Tyr72His	missense	6.22055e-07	4.33585	0.66482	25	0.855	0.95544
	488	chr3:128486820	c.212C>T	p.Ser71Phe	missense	6.21869e-07	4.2914	0.65449	24.8	0.448	0.74935
	489	chr3:128486824	c.208G>T	p.Val70Phe	missense	2.17552e-05	3.06942	0.41247	21.3	0.646	0.86586
	490	chr3:128486824	c.208G>A	p.Val70Ile	missense	6.21578e-07	2.858	0.37752	20.6	0.445	0.74727
	491	chr3:128486830	c.202G>C	p.Ala68Pro	missense	4.34757e-06	4.72914	0.76146	26.5	0.812	0.93931
	492	chr3:128486830	c.202G>T	p.Ala68Ser	missense	1.24216e-06	3.99694	0.58871	24	0.699	0.89145
	493	chr3:128486832	c.200G>T	p.Arg67Leu	missense	6.20993e-07	4.03928	0.59786	24.1	0.761	0.91879
	494	chr3:128486835	c.197C>T	p.Ala66Val	missense	6.2079e-07	4.58991	0.72593	25.9	0.758	0.91753
	495	chr3:128486836	c.196G>T	p.Ala66Ser	missense	6.20745e-07	3.18981	0.43335	21.7	0.572	0.82629
	496	chr3:128486836	c.196G>A	p.Ala66Thr	missense	6.20745e-07	3.4135	0.47364	22.4	0.625	0.85511
	497	chr3:128486841	c.191C>T	p.Ala64Val	missense	2.48219e-06	3.2892	0.45099	22.1	0.623	0.85406
	498	chr3:128486841	c.191C>A	p.Ala64Asp	missense	6.20548e-07	4.88965	0.80265	27.3	0.778	0.92583
	499	chr3:128486842	c.190G>T	p.Ala64Ser	missense	3.10276e-06	3.29601	0.45225	22.1	0.628	0.85666
	500	chr3:128486842	c.190G>A	p.Ala64Ser	missense	3.72331e-06	3.68438	0.52465	23.2	0.665	0.87527
	501	chr3:128486844	c.188C>G	p.Pro63Arg	missense	1.24093e-06	4.2049	0.63487	24.6	0.511	0.79033
	502	chr3:128486845	c.187C>T	p.Pro63Ser	missense	1.24077e-06	2.19321	0.27969	17.64	0.314	0.63588
	503	chr3:128486845	c.187C>G	p.Pro63Ala	missense	2.48154e-06	2.62354	0.34099	19.53	0.372	0.69102
	504	chr3:128486846	c.186C>G	p.Asn62Lys	missense	5.76964e-05	2.94092	0.39102	20.9	0.596	0.83965
	505	chr3:128486847	c.185A>G	p.Asn62Ser	missense	6.20475e-07	2.73428	0.35801	19.99	0.548	0.81252
	506	chr3:128486847	c.185A>T	p.Asn62Ile	missense	6.20475e-07	3.96911	0.58269	24	0.852	0.95433
	507	chr3:128486850	c.182C>T	p.Ala61Val	missense	2.54331e-05	4.31032	0.65883	24.9	0.53	0.80188
	508	chr3:128486853	c.179A>T	p.Tyr60Phe	missense	1.86088e-06	4.22452	0.63925	24.6	0.84	0.94989
	509	chr3:128486856	c.176A>G	p.Tyr59Cys	missense	4.27989e-05	5.12189	0.85673	28.7	0.947	0.98955
	510	chr3:128486857	c.175T>A	p.Tyr59Asn	missense	1.24049e-06	5.02697	0.83583	28.1	0.95	0.99058
	511	chr3:128486859	c.173C>T	p.Pro58Leu	missense	1.24037e-06	5.36384	0.89943	31	0.825	0.94428
	512	chr3:128486862	c.170A>C	p.Asn57Thr	missense	1.24041e-06	3.94044	0.57659	23.9	0.747	0.91285
	513	chr3:128486867	c.165G>C	p.Gln55His	missense	6.2012e-07	3.2517	0.44434	21.9	0.676	0.88061
	514	chr3:128486868	c.164A>C	p.Gln55Pro	missense	6.20124e-07	3.89114	0.56615	23.8	0.914	0.97738
	515	chr3:128486872	c.160T>G	p.Ser54Ala	missense	6.20102e-07	2.35898	0.30252	18.38	0.424	0.73226
	516	chr3:128486880	c.152A>G	p.His51Arg	missense	6.20177e-07	4.98819	0.82676	27.8	0.885	0.96651
	517	chr3:128486881	c.151C>T	p.His51Tyr	missense	6.2008e-07	5.33852	0.89576	30	0.899	0.97173
	518	chr3:128486890	c.142T>A	p.Phe48Ile	missense	3.72015e-06	4.68027	0.74895	26.2	0.823	0.94353
	519	chr3:128486890	c.142T>C	p.Phe48Leu	missense	6.20025e-07	3.73099	0.5337	23.4	0.798	0.93385
	520	chr3:128486892	c.140T>G	p.Val47Gly	missense	1.24011e-06	4.78317	0.77554	26.7	0.923	0.98079
	521	chr3:128486893	c.139G>A	p.Val47Ile	missense	1.24023e-06	4.92896	0.81244	27.5	0.571	0.82573
	522	chr3:128486895	c.137A>C	p.Asp46Ala	missense	6.2008e-07	5.52622	0.91826	32	0.947	0.98955
	523	chr3:128486896	c.136G>A	p.Asp46Asn	missense	3.10026e-06	6.57228	0.95422	35	0.789	0.93028
	524	chr3:128486902	c.130G>A	p.Glu44Lys	missense	6.20065e-07	5.98548	0.94264	34	0.891	0.96873
	525	chr3:128486903	c.129C>G	p.Asp43Glu	missense	6.20036e-07	2.2597	0.28873	17.94	0.592	0.83747
	526	chr3:128486904	c.128A>G	p.Asp43Gly	missense	6.2002e-07	5.46815	0.91244	32	0.907	0.97474
	527	chr3:128486907	c.125C>A	p.Pro42Gln	missense	1.86025e-06	3.97194	0.58326	24	0.501	0.78413
	528	chr3:128486907	c.125C>T	p.Pro42Leu	missense	6.20037e-07	4.76532	0.77079	26.6	0.789	0.93028
	529	chr3:128486910	c.122C>T	p.Pro41Leu	missense	6.20003e-07	3.39809	0.47076	22.4	0.744	0.91155
	530	chr3:128486911	c.121C>T	p.Pro41Ser	missense	6.20058e-07	4.24118	0.64305	24.7	0.756	0.91668
	531	chr3:128486911	c.121C>A	p.Pro41Thr	missense	6.20014e-07	4.08602	0.60819	24.3	0.792	0.93148
	532	chr3:128486911	c.121C>G	p.Pro41Ala	missense	0.000713016	3.29398	0.45186	22.1	0.722	0.90191
	533	chr3:128486913	c.119T>C	p.Leu40Pro	missense	6.19983e-07	3.48321	0.48648	22.6	0.751	0.91456
	534	chr3:128486916	c.116T>G	p.Leu39Arg	missense	6.19985e-07	4.87433	0.79886	27.2	0.864	0.95876
	535	chr3:128486918	c.114G>T	p.Gln38His	missense	6.19994e-07	3.6127	0.51089	23	0.668	0.87674
	536	chr3:128486922	c.110C>A	p.Ala37Glu	missense	6.1997e-07	4.57136	0.72134	25.8	0.787	0.92948
	537	chr3:128486923	c.109G>T	p.Ala37Ser	missense	6.19975e-07	1.87542	0.23824	16.16	0.457	0.75551
	538	chr3:128486923	c.109G>A	p.Ala37Thr	missense	2.4799e-06	2.47103	0.31848	18.87	0.404	0.71714
	539	chr3:128486926	c.106C>G	p.Pro36Ala	missense	1.24003e-06	4.11664	0.61501	24.3	0.77	0.92253
	540	chr3:128486926	c.106C>A	p.Pro36Thr	missense	6.19972e-07	4.81222	0.78289	26.9	0.87	0.96096
	541	chr3:128486928	c.104A>G	p.Glu35Gly	missense	6.19957e-07	5.00274	0.8302	27.9	0.853	0.9547
	542	chr3:128486929	c.103G>A	p.Glu35Lys	missense	6.19958e-07	5.28595	0.88757	29.7	0.808	0.93777
	543	chr3:128486930	c.102G>A	p.Met34Ile	missense	6.19947e-07	3.79511	0.54648	23.5	0.741	0.91026
	544	chr3:128486931	c.101T>G	p.Met34Arg	missense	1.23989e-06	5.02466	0.83534	28.1	0.91	0.97587
	545	chr3:128486932	c.100A>T	p.Met34Leu	missense	7.43985e-06	3.79169	0.54583	23.5	0.708	0.89559
	546	chr3:128486932	c.100A>G	p.Met34Val	missense	6.19942e-07	3.1251	0.42209	21.5	0.764	0.92004
	547	chr3:128486934	c.98A>G	p.Tyr33Cys	missense	6.19939e-07	5.31921	0.89281	29.9	0.937	0.98599
	548	chr3:128486935	c.97T>G	p.Tyr33Asp	missense	6.19943e-07	5.24897	0.88127	29.5	0.933	0.98452
	549	chr3:128486936	c.96C>G	p.Asn32Lys	missense	1.23984e-06	3.59001	0.50649	23	0.646	0.86586
	550	chr3:128486937	c.95A>G	p.Asn32Ser	missense	1.23987e-06	1.53372	0.19678	14.38	0.383	0.70029
	551	chr3:128486939	c.93C>G	p.His31Gln	missense	6.19949e-07	3.87482	0.56279	23.7	0.777	0.92542
	552	chr3:128486940	c.92A>T	p.His31Leu	missense	1.85988e-06	4.53601	0.71255	25.6	0.936	0.98563
	553	chr3:128486944	c.88G>T	p.Ala30Ser	missense	6.20013e-07	2.85789	0.37752	20.6	0.319	0.64112
	554	chr3:128486944	c.88G>A	p.Ala30Thr	missense	2.48005e-06	3.20399	0.43583	21.8	0.303	0.624
	555	chr3:128486950	c.82G>A	p.Gly28Ser	missense	1.86017e-06	3.15083	0.42657	21.6	0.546	0.81135
	556	chr3:128486952	c.80C>T	p.Pro27Leu	missense	6.20114e-07	4.06776	0.60414	24.2	0.397	0.71163
	557	chr3:128486953	c.79C>G	p.Pro27Ala	missense	6.20114e-07	3.17088	0.43004	21.6	0.448	0.74935
	558	chr3:128486954	c.78C>G	p.His26Gln	missense	8.68171e-06	3.03255	0.40627	21.2	0.708	0.89559
	559	chr3:128486955	c.77A>T	p.His26Leu	missense	6.20304e-07	4.18509	0.63036	24.5	0.842	0.95063
	560	chr3:128486956	c.76C>G	p.His26Asp	missense	6.20246e-07	5.212	0.87454	29.2	0.802	0.93543
	561	chr3:128486956	c.76C>T	p.His26Tyr	missense	1.8606e-06	5.00374	0.83045	27.9	0.822	0.94315
	562	chr3:128486956	c.76C>A	p.His26Asn	missense	6.202e-07	5.0056	0.83083	28	0.738	0.90895
	563	chr3:128486957	c.75C>G	p.His25Gln	missense	6.20173e-07	3.72676	0.53285	23.3	0.673	0.87917
	564	chr3:128486958	c.74A>G	p.His25Arg	missense	6.20458e-07	4.58527	0.72471	25.8	0.806	0.93699
	565	chr3:128486959	c.73C>T	p.His25Tyr	missense	6.20327e-07	4.98422	0.82587	27.8	0.787	0.92948
	566	chr3:128486961	c.71C>T	p.Ser24Leu	missense	6.20298e-07	3.92144	0.5726	23.8	0.514	0.79217
	567	chr3:128486965	c.67G>A	p.Asp23Asn	missense	1.86161e-06	3.96493	0.58176	23.9	0.523	0.79765
	568	chr3:128486967	c.65C>G	p.Pro22Arg	missense	1.24091e-06	4.63257	0.73669	26	0.866	0.95949
	569	chr3:128486967	c.65C>T	p.Pro22Leu	missense	1.24091e-06	3.51698	0.4928	22.8	0.844	0.95138
	570	chr3:128486967	c.65C>A	p.Pro22His	missense	1.24091e-06	4.60834	0.73054	25.9	0.804	0.93621
	571	chr3:128486968	c.64C>A	p.Pro22Thr	missense	6.20567e-07	3.80051	0.54757	23.5	0.756	0.91668
	572	chr3:128486968	c.64C>T	p.Pro22Ser	missense	3.7234e-06	3.29745	0.45254	22.1	0.617	0.85091
	573	chr3:128486968	c.64C>G	p.Pro22Ala	missense	2.48245e-06	3.70731	0.52905	23.3	0.688	0.88632
	574	chr3:128486969	c.63C>A	p.His21Gln	missense	6.20567e-07	4.5653	0.71974	25.8	0.763	0.91962
	575	chr3:128486970	c.62A>T	p.His21Leu	missense	6.20753e-07	4.60234	0.72904	25.9	0.844	0.95138
	576	chr3:128486973	c.59A>G	p.Gln20Arg	missense	6.2077e-07	4.13281	0.61862	24.4	0.749	0.91371
	577	chr3:128486973	c.59A>C	p.Gln20Pro	missense	2.48308e-06	4.18279	0.62975	24.5	0.791	0.93108
	578	chr3:128486976	c.56C>T	p.Ala19Val	missense	1.86296e-06	3.62124	0.51243	23.1	0.443	0.74588
	579	chr3:128486976	c.56C>A	p.Ala19Glu	missense	1.24197e-06	2.98702	0.39869	21.1	0.429	0.7359
	580	chr3:128486982	c.50T>A	p.Leu17Gln	missense	1.24283e-06	4.55419	0.71708	25.7	0.853	0.9547
	581	chr3:128486983	c.49C>A	p.Leu17Met	missense	6.21679e-07	2.49317	0.32169	18.96	0.643	0.86435
	582	chr3:128486986	c.46G>T	p.Val16Leu	missense	1.24437e-06	2.94038	0.39093	20.9	0.56	0.81946
	583	chr3:128486986	c.46G>A	p.Val16Met	missense	6.22186e-06	3.25307	0.44454	21.9	0.492	0.77847
	584	chr3:128486989	c.43G>A	p.Ala15Thr	missense	6.22353e-07	3.63446	0.515	23.1	0.602	0.84291
	585	chr3:128486991	c.41C>G	p.Pro14Arg	missense	1.86717e-06	4.38419	0.67603	25.1	0.536	0.80545
	586	chr3:128486991	c.41C>G	p.Pro14Arg	missense	1.86717e-06	4.51454	0.70726	25.6	0.576	0.82855
	587	chr3:128486992	c.40C>T	p.Pro14Ser	missense	2.98775e-05	3.51176	0.49179	22.7	0.427	0.73445
	588	chr3:128486994	c.38A>G	p.His13Arg	missense	6.22694e-07	3.78309	0.54409	23.5	0.875	0.9628
	589	chr3:128486997	c.35C>T	p.Ala12Val	missense	1.24757e-06	4.19702	0.63305	24.6	0.487	0.77528
	590	chr3:128486998	c.34G>C	p.Ala12Pro	missense	6.23566e-07	2.98348	0.39806	21	0.548	0.81252
	591	chr3:128486999	c.33G>T	p.Met11Ile	missense	6.23517e-07	3.58979	0.50649	23	0.541	0.80842
	592	chr3:128487000	c.32T>G	p.Met11Arg	missense	6.23588e-07	4.19115	0.6317	24.5	0.8	0.93464
	593	chr3:128487001	c.31A>G	p.Met11Val	missense	4.36598e-06	2.69123	0.35134	19.82	0.48	0.77077
	594	chr3:128487002	c.30G>T	p.Trp10Cys	missense	0.000144747	5.55952	0.92123	32	0.947	0.98955
	595	chr3:128487004	c.28T>G	p.Trp10Gly	missense	1.8727e-06	4.35839	0.66997	25	0.913	0.977
	596	chr3:128487007	c.25C>T	p.Arg9Cys	missense	3.12773e-06	5.76372	0.93442	33	0.943	0.98816
	597	chr3:128487009	c.23C>A	p.Pro8Gln	missense	1.69028e-05	5.13493	0.85943	28.8	0.822	0.94315
	598	chr3:128487009	c.23C>G	p.Pro8Arg	missense	6.26028e-07	4.54697	0.71521	25.7	0.744	0.91155
	599	chr3:128487010	c.22C>A	p.Pro8Thr	missense	6.26087e-07	3.29903	0.45283	22.1	0.618	0.85144
	600	chr3:128487014	c.18G>T	p.Glu6Asp	missense	6.26486e-07	1.5052	0.19345	14.22	0.383	0.70029
	601	chr3:128487015	c.17A>G	p.Glu6Gly	missense	1.25337e-06	4.3286	0.66307	24.9	0.478	0.76946
	602	chr3:128487016	c.16G>T	p.Glu6Ter	missense	1.2541e-06	9.66263	0.99188	42	.	.
	603	chr3:128487016	c.16G>C	p.Glu6Gln	missense	2.44568e-05	4.32407	0.66207	24.9	0.467	0.76222
	604	chr3:128487018	c.14C>G	p.Pro5Arg	missense	3.14882e-06	4.47884	0.69862	25.4	0.45	0.75074
	605	chr3:128487021	c.11C>A	p.Ala4Glu	missense	8.19427e-06	4.6065	0.73013	25.9	0.764	0.92004
	606	chr3:128487024	c.8T>C	p.Val3Ala	missense	6.31434e-07	4.54299	0.71428	25.7	0.677	0.88109
	607	chr3:128487026	c.6G>C	p.Glu2Asp	missense	6.31473e-07	2.6609	0.34663	19.69	0.381	0.69863
	608	chr3:128487027	c.5A>C	p.Glu2Ala	missense	6.32078e-07	4.80685	0.78165	26.8	0.746	0.91242
	609	chr3:128487029	c.3G>A	p.Met1?	missense	3.16313e-06	4.84187	0.79064	27	0.914	0.97738
	610	chr3:128487030	c.2T>C	p.Met1?	missense	1.89936e-06	3.88345	0.56458	23.7	0.941	0.98744
	611	chr3:128487030	c.2T>G	p.Met1?	missense	1.89922e-06	4.40574	0.68111	25.2	0.957	0.99284
