# Supplementary material for: Age-dependent phenotypic and molecular evolution of pediatric MDS arising from GATA2 deficiency
Source: Blood Cancer J. 2025 Jul 15;15(1):121. doi: 10.1038/s41408-025-01309-6 (PMC12264048; doi:10.1038/s41408-025-01309-6)
Supplement: Supplementary file 6 — Supplement Table 4 [file 41408_2025_1309_MOESM6_ESM.xlsx]

## Sheet: Sheet1
	Table S4. GATA2 variants from our patient. cohort (used in Figure 2B)
	No.	Genomic locus (hg38)	cDNA change	Amino acid change	Type of mutation	Allele Frequency (gnomAD v4.1.0)	CADD v1.7 raw score (hg38)	CADD rankscore	CADD PHRED score	REVEL score	REVEL rankscore
	1	chr3:128486974	c.58C>T	p.Gln20X	null (nonsense/stop gain)	Novel	4.73384	0.76271	26.5	0.777	0.92542
	3	chr3:128486871	c.161C>A	p.Ser54X	null (nonsense/stop gain)	Novel	4.6328	0.73682	26	0.641	0.86333
	10	chr3:128486250	c.348G>A	p.Trp116X	null (nonsense/stop gain)	Novel	5.49659	0.91538	32	0.889	0.96799
	19	chr3:128486150	c.448G>T	p.Gly150X	null (nonsense/stop gain)	Novel	2.89436	0.38345	20.7	0.386	0.70276
	20	chr3:128486149	c.449dupG	p.Gly151ArgfsX34	null (frameshift truncating)	Novel	1.49599	0.19239	14.16	0.278	0.59497
	23	chr3:128485999	c.599dupG	p.Ser201X	null (frameshift truncating)	Novel	1.66003	0.21171	15.08	0.41	0.72176
	24	chr3:128485988	c.610C>T	p.Arg204X	null (nonsense/stop gain)	Novel	6.43401	0.95204	7.74349	.	.
	28	chr3:128485816	c.782G>C	p.Ser261Thr	missense	Novel	2.7728	.	20	0.383	.
	30	chr3:128485796	c.802G>T	p.Gly268X	null (nonsense/stop gain)	Novel	3.8258	0.5527	23.6	0.751	0.91456
	32	chr3:128483964	c.913C>G	p.Leu305Val	missense	6.19545e-07	5.9397	.	33	0.961	.
	35	chr3:128483909	c.968dupA	p.His323GlnfsX61	null (frameshift truncating)	Novel	5.52361	0.91805	32	0.922	0.98041
	37	chr3:128483897	c.980G>C	p.Gly327Ala	missense	Novel	5.2784	.	30	0.925	.
	39	chr3:128483895	c.982C>T	p.Gln328X	null (nonsense/stop gain)	Novel	5.79693	0.93596	33	0.766	0.92087
	40	chr3:128483889	c.988C>T	p.Arg330X	null (nonsense/stop gain)	6.19517e-07	10.3107	0.99689	46	.	.
	50	chr3:128481917	c.1045T>A	p.Cys349Ser	missense	Novel	6.0392	.	34	0.971	.
	51	chr3:128481916	c.1046G>A	p.Cys349Tyr	missense	Novel	5.86575	0.93873	33	0.968	0.99597
	52	chr3:128481916	c.1046G>T	p.Cys349Phe	missense	Novel	5.86882	0.93885	33	0.972	0.99695
	53	chr3:128481908	c.1054T>G	p.Cys352Gly	missense	Novel	5.77172	0.93481	33	0.955	0.99221
	54	chr3:128481907	c.1055G>A	p.Cys352Tyr	missense	Novel	6.67799	0.95579	35	0.969	0.99622
	55	chr3:128481901	c.1061C>T	p.Thr354Met	missense	6.19568e-07	6.20493	0.94789	34	0.98099	0.79589
	57	chr3:128481893	c.1069A>G	p.Thr357Ala	missense	Novel	5.89019	0.93962	33	0.976	0.99783
	58	chr3:128481884	c.1078T>A	p.Trp360Arg	missense	Novel	5.84908	0.93811	33	0.95583	0.99704
	59	chr3:128481884	c.1078T>C	p.Trp360Arg	missense	Novel	6.49329	0.953	34	0.951	0.99091
	60	chr3:128481882	c.1080G>A	p.Trp360X	null (nonsense/stop gain)	Novel	6.07162	0.94492	34	0.951	0.99091
	61	chr3:128481881	c.1081C>T	p.Arg361Cys	missense	6.19599e-07	5.83262	0.93745	33	0.971	0.99671
	62	chr3:128481880	c.1082G>A	p.Arg361His	missense	Novel	6.07411	0.94497	34	0.987	0.99952
	65	chr3:128481866	c.1096G>A	p.Gly366Arg	missense	4.33698e-06	6.21921	0.94817	34	0.967	0.99571
	67	chr3:128481853	c.1109G>T	p.Cys370Phe	missense	Novel	5.95022	0.94159	33	0.955	0.99221
	68	chr3:128481852	c.1110C>G	p.Cys370Trp	missense	Novel	5.8559	.	33	0.878	.
	69	chr3:128481849	c.1113C>A	p.Asn371Lys	missense	Novel	4.6975	.	26	0.879	.
	70	chr3:128481849	c.1113C>G	p.Asn371Lys	missense	Novel	4.69	.	26	0.88	.
	71	chr3:128481848	c.1114G>A	p.Ala372Thr	missense	6.19534e-07	5.67586	0.92966	33	0.962	0.99434
	74	chr3:128481838	c.1124T>A	p.Leu375His	missense	Novel	5.9483	.	33	0.968	.
	79	chr3:128481299	c.1163T>C	p.Met388Thr	missense	Novel	5.71985	0.9322	33	0.94	0.98708
	80	chr3:128481294	c.1168A>G	p.Lys390Glu	missense	Novel	5.3936	0.90346	31	0.96	0.99376
	81	chr3:128481282	c.1180C>T	p.Gln394X	null (nonsense/stop gain)	Novel	5.34328	0.89648	31	0.824	0.9439
	82	chr3:128481276	c.1186C>T	p.Arg396Trp	missense	Novel	5.5552	.	32	0.912	.
	83	chr3:128481275	c.1187G>A	p.Arg396Gln	missense	Novel	5.74767	0.93363	33	0.957	0.99284
	84	chr3:128481275	c.1187G>T	p.Arg396Leu	missense	Novel	5.95645	0.94178	33	0.948	0.9899
	85	chr3:128481270	c.1192C>T	p.Arg398Trp	missense	6.19521e-07	0.8595	.	9	0.888	.
	86	chr3:128481247	c.1215G>T	p.Lys405Asn	missense	3.09743e-06	4.904	.	27	0.712	.
	87	chr3:128481219	c.1243G>A	p.Glu415Lys	missense	4.95603e-06	9.50367	0.99005	41	0.652	.
	88	chr3:128481150	c.1312G>T	p.Ala438Ser	missense	1.11521e-05	2.33672	0.29942	18.28	0.187	0.46274
	89	chr3:128481121	c.1341C>A	p.Ser447Arg	missense	Novel	4.1973	.	25	0.72	.
	90	chr3:128481060	c.1402G>A	p.Gly468Ser	missense	1.12595e-05	5.08312	0.84841	28.4	0.498	0.78226
	93	chr3:128486802	c.229+1dupG	p.?	null (splice region)	Novel	5.83719	0.93763	33	.	.
	95	chr3:128483858	c.1017+2T>C	p.?	null (splice region)	Novel	6.7787	0.95723	35	.	.
	100	chr3:128481945	c.1018-1G>T	p.?	null (splice region)	Novel	7.12718	0.96173	6.64262	.	.
	103	chr3:128481946	c.1018-2A>C	p.?	null (splice region)	Novel	6.85338	0.95824	35	.	.
	105	chr3:128481818	c.1143+1G>A	p.?	null (splice region)	Novel	7.08024	0.96116	35	.	.
	106	chr3:128481320	c.1144-2A>C	p.?	null (splice region)	Novel	5.1882	0.87005	29.1	.	.
