# Supplementary material for: Age-dependent phenotypic and molecular evolution of pediatric MDS arising from GATA2 deficiency
Source: Blood Cancer J. 2025 Jul 15;15(1):121. doi: 10.1038/s41408-025-01309-6 (PMC12264048; doi:10.1038/s41408-025-01309-6)
Supplement: Supplementary file 7 — Supplement Table 5 [file 41408_2025_1309_MOESM7_ESM.xlsx]

## Sheet: Sheet1
	Table S5. Population frequencies of substitution variants in the gnomAD database and the study cohort
	No.	Patient ID	cDNA change	Amino acid change	Prevalence % (No. of cases with the variant / total analyzed population)		p value (Fisher’s exact test with Bonferroni correction)
					GnomAD v4.1.0	Our cohort
	32	P134	c.913C>G	p.Leu305Val	0.000124% (1/807044)	0.45% (1/220)	0.00763
	38	P038	c.981G>A	p.Gly327Gly	0.00062% (5/807083)	0.45% (1/220)	0.02288
	40	P001, P211	c.988C>T	p.Arg330X	0.000124% (1/807080)	0.91% (2/220)	<0.00001
	44	P058	c.1023C>T	p.Ala341Ala	0.011406% (92/806622)	0.45% (1/220)	0.3506
	55	P069, P101, P127, P149, P153, P154, P165, P216, P217, P218	c.1061C>T	p.Thr354Met	0.000124% (1/807014)	4.55% (10/220)	<0.00001
	61	P073, P086, P121, P156, P158, P159, P169, P174, P187	c.1081C>T	p.Arg361Cys	0.000124% (1/806974)	4.1% (9/220)	<0.00001
	65	P197, P198	c.1096G>A	p.Gly366Arg	0.000867% (7/807014)	0.91% (2/220)	<0.00001
	71	P170, P173, P178	c.1114G>A	p.Ala372Thr	0.000124% (1/807058)	1.36% (3/220)	<0.00001
	85	P036, P189	c.1192C>T	p.Arg398Trp	0.000124% (1/807075)	0.91% (2/220)	<0.00001
	86	P094, P166	c.1215G>T	p.Lys405Asn	0.000619% (5/807121)	0.91% (2/220)	<0.00001
	87	P080	c.1243G>A	p.Glu415Lys	0.000991% (8/807097)	0.45% (1/220)	0.0343
	88	P185, P186	c.1312G>T	p.Ala438Ser	0.002230% (18/807023)	0.91% (2/220)	0.000196
	90	P188	c.1402G>A	p.Gly468Ser	0.002252% (18/799327)	0.45% (1/220)	0.073
	91	P092, P110	c.1416G>A	p.Pro472Pro	0.034360% (273/794521)	0.91% (2/220)	0.0383
	Bolded p values are significant.
