# Supplementary material for: Age-dependent phenotypic and molecular evolution of pediatric MDS arising from GATA2 deficiency
Source: Blood Cancer J. 2025 Jul 15;15(1):121. doi: 10.1038/s41408-025-01309-6 (PMC12264048; doi:10.1038/s41408-025-01309-6)
Supplement: Supplementary file 8 — Supplement Table 6 [file 41408_2025_1309_MOESM8_ESM.xlsx]

## Sheet: Sheet1
	Table S6. Somatic mutations identified in the study cohort (used in Figures 4-5)
	Patient ID	Gene	Isoform	cDNA change	Amino acid change	Type of mutation	VAF% (Total depth)	CADD 1.3 score (hg37)	COSMIC identifier
	P001	RUNX1	NM_001754.4	c.932dup	p.Thr312AsnfsX288	null (frameshift truncating)	20% (166)	35	-
	P003	ASXL1	NM_015338.5	c.1934dupG	p.Gly646TrpfsX12	null (frameshift truncating)	23% (95)	34	COSM34210
	P003	SETBP1	NM_015559.2	c.2602G>A	p.Asp868Asn	missense	36% (348)	28.2	COSM1318400
	P004	EZH2	NM_004456.4	c.729-16T>A	p.=	intronic	19% (74)	15.06	-
	P004	SETBP1	NM_015559.2	c.2606G>A	p.Ser869Asn	missense	23% (470)	24.9	COSM1716871
	P005	ASXL1	NM_015338.5	c.2893C>T	p.Arg965X	null (nonsense/stop gain)	22.21% (113)	35	COSM267971
	P005	SETBP1	NM_015559.2	c.2602G>A	p.Asp868Asn	missense	36.51% (252)	28.2	COSM1318400
	P006	SETBP1	NM_015559.2	c.2602G>A	p.Asp868Asn	missense	10% (724)	28.2	COSM1318400
	P008	ASXL1	NM_015338.5	c.2077C>T	p.Arg693X	null (nonsense/stop gain)	21.64% (365)	41	COSM51388
	P008	NF1	NM_001042492.2	c.2033dup	p.Ile679AspfsX21	null (frameshift truncating)	12.99% (77)	34	COSM24504
	P008	SETBP1	NM_015559.2	c.2602G>A	p.Asp868Asn	missense	53.01% (249)	28.2	COSM1318400
	P010	ASXL1	NM_015338.5	c.1934dup	p.Gly646TrpfsX12	null (frameshift truncating)	13.4% (82)	34	COSM34210
	P010	EZH2	NM_004456.4	c.2111-1G>T	p.=	null (splice region)	45% (211)	27.8	-
	P010	PTPN11	NM_002834.3	c.214G>A	p.Ala72Thr	missense	34% (735)	29.4	COSM13014
	P010	RUNX1	NM_001754.4	c.316T>A	p.W106R	missense	9% (151)	27.3	-
	P010	SETBP1	NM_015559.2	c.2602G>A	p.Asp868Asn	missense	37% (91)	28.2	COSM1318400
	P013	ASXL1	NM_015338.5	c.1934dup	p.Gly646TrpfsX12	null (frameshift truncating)	5% (755)	34	COSM34210
	P013	SETBP1	NM_015559.2	c.2608G>A	p.Gly870Ser	missense	8% (930)	27.9	COSM1234973
	P016	SETBP1	NM_015559.2	c.2602G>A	p.Asp868Asn	missense	2.58% (388)	28.2	COSM1318400
	P016	STAG2	NM_001042749.1	c.3034C>T	p.Arg1012X	null (nonsense/stop gain)	19.05% (42)	53	COSM211038
	P017	ASXL1	NM_015338.5	c.2077C>T	p.Arg693X	null (nonsense/stop gain)	55.56% (36)	41	COSM51388
	P018	STAG2	NM_001042749.1	c.385+2del	p.?	null (splice region)	9.68% (620)	24.6	-
	P019	ETV6	NM_001987	c.314G>C	p.Arg105Pro	missense	31.43% (70)	34	COSM158691
	P019	EZH2	NM_004456.4	c.1864G>C	p.Ala622Pro	missense	87% (997)	34	-
	P019	SETBP1	NM_015559.2	c.2602G>A	p.Asp868Asn	missense	37% (958)	28.2	COSM1318400)
	P019	SETBP1	NM_015559.2	c.2608G>A	p.Gly870Ser	missense	6.91% (246)	27.9	COSM1234973
	P019	TET2	NM_001127208	c.3732_3733del	p.Tyr1245LeufsX22	null (frameshift truncating)	38.79% (165)	35	COSM87129
	P020	IKZF1	NM_001220765.2	c.427C>T	p.Arg143Trp	missense	27.88% (104)	34	COSM4754992
	P021	RPL10	NM_001256580	c.520C>T	p.Arg174Trp	missense	26.83% (41)	23.3	COSM5793483
	P022	ASXL1	NM_015338.5	c.1934dup	p.Gly646TrpfsX12	null (frameshift truncating)	5.07% (217)	34	COSM34210
	P022	ASXL1	NM_015338.5	c.2185del	p.Ser729AlafsX15	null (frameshift truncating)	32.02% (203)	26.5	-
	P022	JAK2	NM_004972	c.1849G>T	p.Val617Phe	missense	15.19% (79)	33	-
	P022	SETBP1	NM_015559.2	c.2605A>G	p.Ser869Gly	missense	33.93% (333)	24.1	COSM1666674
	P022	WAS	NM_000377	c.1409T>G	p.Leu470Arg	missense	25.32% (154)	24.3	-
	P024	EZH2	NM_004456.4	c.2020T>G	p.Leu674Val	missense	25% (2000)	25.4	COSM49150
	P024	RUNX1	NM_001754.4	c.1412_1413del	p.Arg471ProfsX128	null (frameshift truncating)	15.58% (77)	35	-
	P025	ASXL1	NM_015338.5	c.1963dup	p.Thr655AsnfsX3	null (frameshift truncating)	41.52% (667)	33	-
	P025	RUNX1	NM_001754.4	c.1017_1018dup	p.Pro340ArgfsX255	null (frameshift truncating)	38.89% (360)	34	-
	P025	SETBP1	NM_015559.2	c.2608G>A	p.Gly870Ser	missense	33.85% (260)	27.9	COSM1234973
	P026	RUNX1	NM_001754.4	c.1354_1364dup	p.Glu456TrpfsX142	null (frameshift truncating)	28.1% (121)	35	-
	P028	RUNX1	NM_001754.4	c.429_430insGCTGG	p.Leu144AlafsX3	null (frameshift truncating)	24% (174)	29.4	-
	P029	STAG2	NM_001042749.1	c.479del	p.Pro160HisfsX23	null (frameshift truncating)	26.48% (389)	34	-
	P030	ASXL1	NM_015338.5	c.1934dup	p.Gly646TrpfsX12	null (frameshift truncating)	9.09% (77)	34	COSM34210
	P035	SETBP1	NM_015559.2	c.2602G>A	p.Asp868Asn	missense	40% (635)	28.2	COSM1318400
	P037	SETBP1	NM_015559.2	c.2602G>A	p.Asp868Asn	missense	10.28% (214)	28.2	COSM1318400
	P037	STAG2	NM_001042749.1	c.137G>A	p.Gly46Asp	missense	66.67% (90)	24.4	-
	P039	ASXL1	NM_015338.5	c.1934dup	p.Gly646TrpfsX12	null (frameshift truncating)	14.29% (252)	34	COSM34210
	P039	ASXL1	NM_015338.5	c.2332C>T	p.Gln778X	null (nonsense/stop gain)	21.43% (126)	36	COSM133576
	P039	SETBP1	NM_015559.2	c.2602G>A	p.Asp868Asn	missense	43.24% (340)	28.2	COSM1318400
	P039	WAS	NM_000377	c.1456G>T	p.Glu486X	null (nonsense/stop gain)	19.64% (224)	50	-
	P040	SETBP1	NM_015559.2	c.2620G>C	p.Asp874His	missense	18.43% (293)	25.6	-
	P041	ASXL1	NM_015338.5	c.1887_1910del	p.His630_Ala637del	in-frame deletion	21.71% (175)	35	-
	P041	KMT2C	NM_170606	c.13657_13694delinsACGC	p.Leu4553ThrfsX62	null (frameshift truncating)	32.35% (102)	36	-
	P041	KRAS	NM_033360.2	c.38G>A	p.Gly13Asp	missense	14.55% (110)	28.8	COSM532
	P042	KRAS	NM_033360.2	c.34G>A	p.Gly12Ser	missense	14.71% (34)	31	COSM517
	P042	STAG2	NM_001042749.1	c.328C>T	p.Arg110X	null (nonsense/stop gain)	24.32% (37)	37	COSM1738074
	P043	ASXL1	NM_015338.5	c.1934dup	p.Gly646TrpfsX12	null (frameshift truncating)	20.63% (407)	34	COSM34210
	P043	ASXL1	NM_015338.5	c.2077C>T	p.Arg693X	null (nonsense/stop gain)	9.01% (355)	41	COSM51388
	P043	CBL	NM_005188	c.1096-1G>T	p.=	null (splice region)	15% (148)	26.2	COSM5879359
	P043	MYB	NM_001130173	c.1110_1128dup	p.Val377AlafsX15	null (frameshift truncating)	17.84% (213)	33	-
	P043	SETBP1	NM_015559.2	c.2602G>A	p.Asp868Asn	missense	44.55% (330)	28.2	COSM1318400
	P045	KRAS	NM_033360.2	c.176C>T	p.Ala59Val	missense	2.7% (74)	29.2	COSM6362493
	P046	STAG2	NM_001042749.1	c.2678dup	p.Tyr893X	null (nonsense/stop gain)	26.32% (38)	35	-
	P049	SETBP1	NM_015559.2	c.2602G>A	p.Asp868Asn	missense	33% (18)	28.2	COSM1318400
	P053	SETBP1	NM_015559.2	c.2620G>A	p.Asp874Asn	missense	10.26% (302)	27.1	COSM1685371
	P056	STAG2	NM_001042749.1	c.3133C>T	p.Arg1045X	null (nonsense/stop gain)	11.67% (240)	39	COSM166817
	P058	SAMD9	NM_001193307	c.1098del	p.Phe366LeufsX33	null (frameshift truncating)	9.0% (952)	35	NA
	P065	ASXL1	NM_015338.5	c.1934dup	p.Gly646TrpfsX12	null (frameshift truncating)	18.64% (59)	34	COSM34210
	P065	ETV6	NM_001987.4	c.1010-1G>C	p.=	null (splice region)	6.51% (430)	25.8	-
	P065	ETV6	NM_001987.4	c.391dup	p.Ser131PhefsX23	null (frameshift truncating)	6.36% (802)	35	COSM6907865
	P065	PTPN11	NM_002834.3	c.211T>C	p.Phe71Leu	missense	31.14% (334)	31	COSM13039
	P065	SETBP1	NM_015559.2	c.2602G>A	p.Asp868Asn	missense	41.03% (329)	28.2	COSM1318400
	P066	GATA1	NM_002049.3	c.461C>A	p.Ser154X	null (nonsense/stop gain)	29.5% (800)	35	COSM9101842
	P066	WT1	NM_000378.5	c.900C>A	p.Tyr300X	null (nonsense/stop gain)	5.71% (175)	39	-
	P068	STAG2	NM_001042749.1	c.2071T>A	p.Leu691Met	missense	35.19% (108)	24.4	-
	P068	STAG2	NM_001042749.1	c.3724C>T	p.Arg1242X	null (nonsense/stop gain)	24.07% (349)	43	COSM5250213
	P069	STAT3	NM_003150.3	c.1840A>C	p.Ser614Arg	missense	4% (338)	26	COSM4066548
	P072	STAG2	NM_001042749.1	c.1178T>G	p.Leu393X	null (nonsense/stop gain)	6.37% (424)	40	-
	P075	CSF3R	NM_156039.3	c.1853C>T	p.Thr618Ile	missense	19.05% (42)	25.4	COSM1737962
	P075	SETBP1	NM_015559.2	c.2602G>A	p.Asp868Asn	missense	20% (40)	28.2	COSM1318400
	P077	ASXL1	NM_015338.5	c.2197C>T	p.Gln733X	null (nonsense/stop gain)	6.77% (871)	35	COSM1318847
	P079	ASXL1	NM_015338.5	c.1900A>T	p.Arg634X	null (nonsense/stop gain)	54.36% (8323)	37	COSM1012900
	P079	KRAS	NM_033360.2	c.34G>A	p.Gly12Ser	missense	46.64% (5038)	31	COSM517
	P079	RUNX1	NM_001754.4	c.277G>A	p.Asp93Asn	missense	48.73% (8542)	34	COSM7637724
	P079	SETBP1	NM_015559.2	c.2605A>G	p.Ser869Gly	missense	46.24% (5858)	24.1	COSM1666674
	P080	KRAS	NM_033360.2	c.34G>T	p.Gly12Cys	missense	19% (1000)	33	COSM516
	P080	NRAS	NM_002524.4	c.35G>A	p.Gly12Asp	missense	7.48% (789)	32	COSM564
	P080	PHF6	NM_001015877.1	c.346C>T	p.Arg116X	null (nonsense/stop gain)	31.83% (377)	38	COSM327313
	P083	ASXL1	NM_015338.5	c.1855_1856insTAAA	p.Ala619ValfsX17	null (frameshift truncating)	38% (84)	34	-
	P083	SETBP1	NM_015559.2	c.2602G>A	p.Asp868Asn	missense	40% (20)	28.2	COSM1318400
	P084	ASXL1	NM_015338.5	c.1934dup	p.Gly646TrpfsX12	null (frameshift truncating)	28% (2000)	34	COSM34210
	P084	EZH2	NM_004456.4	c.863G>A	p.Arg288Gln	missense	39.35% (2000)	34	COSM52995
	P085	ASXL1	NM_015338.5	c.2415dup	p.Thr806HisfsX16	null (frameshift truncating)	12.12% (132)	23.1	-
	P085	IKZF1	NM_001220765.2	c.236C>T	p.Ala79Val	missense	6.54% (260)	22.6	COSM1090575
	P085	PHF6	NM_001015877.1	c.955C>T	p.Arg319X	null (nonsense/stop gain)	69.19% (172)	47	COSM144626
	P086	SETBP1	NM_015559.2	c.2602G>A	p.Asp868Asn	missense	9.48% (116)	28.2	COSM1318400
	P089	STAG2	NM_001042749.1	c.2097-1G>A	p.=	null (splice region)	36.02% (322)	26.2	COSM1717795
	P091	SETBP1	NM_015559.2	c.2591C>A	p.Thr864Lys	missense	45.71% (770)	31	-
	P093	ASXL1	NM_015338.5	c.2850_2853dup	p.Pro952ArgfsX4	null (frameshift truncating)	7.48% (147)	24.5	-
	P093	CSF3R	NM_156039.3	c.2302C>T	p.Gln768X	null (nonsense/stop gain)	12.59% (135)	35	COSM4172565
	P093	RUNX1	NM_001754.4	c.695G>T	p.Arg232Leu	missense	17.78% (90)	28.9	COSM1030460
	P093	SETBP1	NM_015559.2	c.2602G>A	p.Asp868Asn	missense	17.36% (288)	28.2	COSM1318400
	P096	ASXL1	NM_015338.5	c.1934dup	p.Gly646TrpfsX12	null (frameshift truncating)	NA	34	COSM34210
	P096	BCOR	NM_001123383	c.1634C>T	p.Pro545Leu	missense	28% (43)	26	-
	P096	EZH2	NM_004456.4	c.877G>T	p.Asp293Tyr	missense	26% (192)	33	-
	P097	HOXA9	NM_152739	c.497G>A	p.Arg166Lys	missense	19% (32)	13.32	-
	P097	PTEN	NM_000314.4 ?	c.325G>A	p.Asp109Asn	missense	13% (2000)	27.6	COSM2155196
	P097	RAD21	NM_006265.2	c.373G>A	p.Asp125Asn	missense	14% (2000)	25.8	-
	P097	STAG2	NM_001042749.1	c.217C>T	p.His73Tyr	missense	13% (1872)	24.2	COSM1114423
	P098	STAG2	NM_001042749.1	c.898dup	p.Ala300GlyfsX4	null (frameshift truncating)	36% (2000)	35	-
	P099	RUNX1	NM_001754.4	c.976G>A	p.Asp326Asn	missense	11% (82)	20.7	COSM7346639
	P101	STAG2	NM_001042749.1	c.2534-2A>G	p.=	null (splice region)	18% (1997)	23.8	-
	P103	ASXL1	NM_015338.5	c.1854dup	p.Ala619SerfsX16	null (frameshift truncating)	37.28% (287)	34	COSM5833949
	P103	SETBP1	NM_015559.2	c.2612T>C	p.Ile871Thr	missense	30.68% (339)	24.3	COSM1685364
	P104	SETBP1	NM_015559.2	c.2602G>A	p.Asp868Asn	missense	29.59% (507)	28.2	COSM1318400
	P105	NRAS	NM_002524.4	c.34G>A	p.Gly12Ser	missense	36.76% (136)	25.6	COSM563
	P105	SETBP1	NM_015559.2	c.2609G>A	p.Gly870Asp	missense	94.65% (187)	25.5	-
	P106	ASXL1	NM_015338.5	c.2536_2537insC	p.Ser846ThrfsX5	null (frameshift truncating)	42% (72)	18.18	-
	P106	CBL	NM_005188	c.1111T>C	p.Tyr371His	missense	24% (160)	24.5	COSM34052
	P106	SETBP1	NM_015559.2	c.2602G>A	p.Asp868Asn	missense	33% (317)	28.2	COSM1318400
	P107	ETV6	NM_001987	c.313C>G	p.Arg105Gly	missense	28.57% (119)	31	COSM306115
	P107	EZH2	NM_004456.4	c.2069G>A	p.Arg690His	missense	42.42% (33)	35	COSM52980
	P107	RUNX1	NM_001754.4	c.1259dup	p.Gly421ArgfsX179	null (frameshift truncating)	19.39% (165)	35	-
	P107	RUNX1	NM_001754.4	c.1351del	p.Asp451ThrfsX143	null (frameshift truncating)	6.06% (132)	35	-
	P108	SETBP1	NM_015559.2	c.2602G>A	p.Asp868Asn	missense	20.22% (554)	28.2	COSM1318400
	P108	SETBP1	NM_015559.2	c.2608G>A	p.Gly870Ser	missense	24.5% (555)	27.9	COSM1234973
	P108	WT1	NM_000378.5	c.1264C>T	p.Arg422Cys	missense	5.11% (470)	35	COSM21408
	P117	JAK3	NM_000215	c.1970G>A	p.Arg657Gln	missense	50% (48)	34	COSM35864
	P117	NRAS	NM_002524.4	c.37G>C	p.Gly13Arg	missense	21.47% (1388)	29.9	COSM569
	P117	PTPN11	NM_002834.3	c.215C>G	p.Ala72Gly	missense	14.67% (75)	28.2	COSM5945277
	P119	GATA2	NM_032638.4	c.962_967del	p.Leu321_Tyr322del	in-frame deletion	7% (22244)	NA	-
	P120	BRAF	NM_001354609.1	c.1780G>A	p.Asp594Asn	missense	72.09% (129)	33	COSM27639
	P120	NRAS	NM_002524.4	c.35G>C	p.Gly12Ala	missense	40.45% (178)	24.3	COSM565
	P120	SETBP1	NM_015559.2	c.2602G>A	p.Asp868Asn	missense	61.8% (178)	28.2	COSM1318400
	P148	ASXL1	NM_015338.5	c.1900_1922del	p.Glu635ArgfsX16	null (frameshift truncating)	8% (3400)	35	COSM36165
	P148	GATA2	NM_032638.4	c.1168_1170del	p.Lys390del	in-frame deletion	8.16% (98)	18.28	COSM4383701
	P148	GATA2	NM_032638.4	c.206G>A	p.Arg69His	missense	37.5% (32)	28.8	-
	P148	STAG2	NM_001042749.1	c.2088_2089ins	p.Phe697IlefsX3	null (frameshift truncating)	25.42% (59)	35	-
	P152	STAG2	NM_001042749.1	c.1018-1G>A	p.=	null (splice region)	45% (1155)	24.8	COSM1757261
	P153	DNMT3A	NM_175629.2	c.1937-2A>G	p.=	null (splice region)	4.3% (72)	34	-
	P153	TP53	NM_000546.6	c.655C>T	p.Pro219Ser	missense	1.5% (25)	32	COSM44076
	P154	STAG2	NM_001042749.1	c.1455G>A	p.Trp485X	null (nonsense/stop gain)	8% (175)	41	COSM4169829
	P155	STAG2	NM_001042749.1	c.1510G>T	p.Glu504X	null (nonsense/stop gain)	6.52% (138)	46	-
	P156	ASXL1	NM_015338.5	c.2955del	p.Asn986ThrfsX7	null (frameshift truncating)	12.94% (85)	24.7	-
	P158	ASXL1	NM_015338.5	c.2965_2993dup	p.Thr999LeufsX4	null (frameshift truncating)	6.33% (79)	35	-
	P158	CTCF	NM_006565.3	c.1772C>T	p.Thr591Met	missense	36.78% (522)	24.1	COSM6919328
	P158	EZH2	NM_004456.4	c.1769_1772del	p.Cys590LeufsX84	null (frameshift truncating)	34.92% (189)	35	-
	P175	ASXL1	NM_015338.5	c.2418dup	p.Val807ArgfsX15	null (frameshift truncating)	9% (625)	NA	-
	P175	ASXL1	NM_015338.5	c.2415dup	p.Thr806HisfsX16	null (frameshift truncating)	4% (1654)	NA	-
	P175	SETBP1	NM_015559.2	c.2606G>A	p.Ser869Asn	missense	27% (1642)	24.9	COSM1716871
	P178	CUX1	NM_001202543.1	c.4121G>T	p.Arg1374Leu	missense	35% (1611)	21.8	COSM9869116
	P178	IKZF1	NM_001220765.2	c.259dup	p.Ala87GlyfsX28	null (frameshift truncating)	10% (1492)	NA	-
	P181	ASXL1	NM_015338.5	c.1934dup	p.Gly646TrpfsX12	null (frameshift truncating)	31% (1067)	NA	COSM34210
	P181	ASXL1	NM_015338.5	c.2077C>T	p.Arg693X	null (nonsense/stop gain)	11% (1440)	41	COSM51388
	P181	SETBP1	NM_015559.2	c.2602G>A	p.Asp868Asn	missense	45% (1222)	28.2	COSM1318400
	P181	WT1	NM_000378.5	c.1066del	p.Ile356TyrfsX19	null (frameshift truncating)	29% (1123)	NA	-
	P184	STAG2	NM_001042749.1	c.1810C>T	p.Arg604X	null (nonsense/stop gain)	20% (452)	43	COSM487905
	P189	ASXL1	NM_015338.5	c.2129del	p.Gly710GlufsX15	null (frameshift truncating)	5% (1110)	NA	COSM4385087
	P192	GATA2	NM_032638.4	c.1044_1109dup	p.Cys349_Cys370dup	in-frame insertion	6% (1088)	NA	-
	P192	GATA2	NM_032638.4	c.1349_1368del	p.Gly450AspfsX?	null (frameshift truncating)	12% (1104)	NA	-
	P193	ASXL1	NM_015338.5	c.1934dup	p.Gly646TrpfsX12	null (frameshift truncating)	0.2% (994)	NA	COSM34210
	P193	EZH2	NM_004456.4	c.475G>A	p.Gly159Arg	missense	27% (952)	34	COSM96480
	P193	SETBP1	NM_015559.2	c.2620G>A	p.Asp874Asn	missense	21% (1302)	27.1	COSM9158326
	P194	EZH2	NM_004456.4	c.2226_2227insAGCCCC	p.Val742_Gly743insSerPro	in-frame insertion	17% (895)	NA	-
	P194	RUNX1	NM_001754.4	c.40_41del	p.Pro14ThrfsX15	null (frameshift truncating)	16% (1041)	NA	-
	P194	RUNX1	NM_001754.4	c.306dup	p.Pro103AlafsX35	null (frameshift truncating)	12% (1525)	NA	-
	P194	SETBP1	NM_015559.2	c.2608G>A	p.Gly870Ser	missense	7% (2323)	27.9	COSM1234973
	P201	ASXL1	NM_015338.5	NA	NA	NA	NA	NA	NA
	P201	BCOR	NM_001123383	NA	NA	NA	NA	NA	NA
	P201	GATA2	NM_032638.4	NA	NA	NA	NA	NA	NA
	P201	KRAS	NM_033360.2	NA	NA	NA	NA	NA	NA
	P201	NRAS	NM_002524.4	NA	NA	NA	NA	NA	NA
	P201	RUNX1	NM_001754.4	NA	NA	NA	NA	NA	NA
	P201	SMC1A	NM_006306.3	NA	NA	NA	NA	NA	NA
	P201	CDKN1C	NM_000076.2	NA	NA	NA	NA	NA	NA
	P202	SETBP1	NM_015559.2	NA	NA	NA	NA	NA	NA
	P202	MYB	NM_001130173	NA	NA	NA	NA	NA	NA
	P202	EZH2	NM_004456.4	NA	NA	NA	NA	NA	NA
	P208	STAG2	NM_001042749.1	NA	NA	NA	NA	NA	NA
	P208	STAG2	NM_001042749.1	NA	NA	NA	NA	NA	NA
	P209	STAG2	NM_001042749.1	NA	NA	NA	NA	NA	NA
	P210	WT1	NM_000378.5	NA	NA	NA	NA	NA	NA
	P210	GATA2	NM_032638.4	NA	NA	NA	NA	NA	NA
	P211	STAG2	NM_001042749.1	NA	NA	NA	NA	NA	NA
	P212	JAK2	NM_004972	NA	NA	NA	NA	NA	NA
	P212	CSF3R	NM_156039.3	NA	NA	NA	NA	NA	NA
	P212	KRAS	NM_033360.2	NA	NA	NA	NA	NA	NA
	P212	WT1	NM_000378.5	NA	NA	NA	NA	NA	NA
	P212	WT1	NM_000378.5	NA	NA	NA	NA	NA	NA
	P214	ASXL1	NM_015338.5	NA	NA	NA	NA	NA	NA
	P214	GATA2	NM_032638.4	NA	NA	NA	NA	NA	NA
	P214	NRAS	NM_002524.4	NA	NA	NA	NA	NA	NA
	P214	NRAS	NM_002524.4	NA	NA	NA	NA	NA	NA
	P214	PTPN11	NM_002834.3	NA	NA	NA	NA	NA	NA
	P214	SETBP1	NM_015559.2	NA	NA	NA	NA	NA	NA
	P218	CEBPA	NM_004364.3	NA	NA	NA	NA	NA	NA
	Abbreviations: AML, acute myeloid leukemia; AUL, acute undifferentiated leukemia; CADD, combined annotation-depended depletion score; DS, deep sequencing; Dx, diagnosis; MAF, minor allele frequency; MDR-AML, myelodysplasia-related AML; MDS, myelodysplastic syndrome; MDS-EB, MDS with excess blasts; MDS-EB-t, MDS-EB in transformation; mono7, '-7 (includes complete loss of chromosome 7 or deletion 7…
