# Supplementary material for: Age-dependent phenotypic and molecular evolution of pediatric MDS arising from GATA2 deficiency
Source: Blood Cancer J. 2025 Jul 15;15(1):121. doi: 10.1038/s41408-025-01309-6 (PMC12264048; doi:10.1038/s41408-025-01309-6)
Supplement: Supplementary file 9 — Supplement Table 7 [file 41408_2025_1309_MOESM9_ESM.xlsx]

## Sheet: Sheet1
	Table S7. Patient IDs
	Manuscript ID	Internal unique ID
	P001	A029
	P002	A044
	P003	A056
	P004	A098
	P005	B002
	P006	B032
	P007	CZ041
	P008	CZ053
	P009	CZ054
	P010	CZ057
	P011	CZ061
	P012	CZ087
	P013	CZ101
	P014	CZ110
	P015	CZ121
	P016	D076
	P017	D147
	P018	D151
	P019	D184
	P020	D245
	P021	D271
	P022	D314
	P023	D342
	P024	D350
	P025	D415
	P026	D418
	P027	D420
	P028	D427
	P029	D429
	P030	D479
	P031	D492
	P032	D522
	P033	D569
	P034	D609
	P035	D612
	P036	D621
	P037	D680
	P038	D722
	P039	D726
	P040	D731
	P041	D749
	P042	D762
	P043	D770
	P044	D794
	P045	D801
	P046	sister of D801
	P047	D807
	P048	D907
	P049	D955
	P050	D983
	P051	D1010
	P052	D1064
	P053	D1072
	P054	D1119
	P055	D1140
	P056	D1141
	P057	brother of D1140 & D1141
	P058	D1142
	P059	D1144
	P060	D1238
	P061	D1239
	P062	sister of D1239
	P063	CCI
	P064	D1246
	P065	D1302
	P066	D1319
	P067	D1353
	P068	D1370
	P069	D1372
	P070	D1428
	P071	D1443
	P072	D1483
	P073	D1500
	P074	D1504
	P075	D1521
	P076	D1531
	P077	D1542
	P078	D1543
	P079	D1554
	P080	DK014
	P081	DK099
	P082	I112
	P083	I126
	P084	I198
	P085	I199
	P086	I301
	P087	I305
	P088	I306
	P089	I309
	P090	I312
	P091	I359
	P092	I386
	P093	I390
	P094	I391
	P095	I392
	P096	NL097
	P097	NL113
	P098	NL116
	P099	NL134
	P100	NL_6592
	P101	NO024
	P102	NO030
	P103	NO039
	P104	PL027
	P105	PL073
	P106	SE053
	P107	SE075
	P108	NID_2
	P109	NID_3
	P110	NID_5
	P111	NID_7
	P112	NID_8
	P113	NID_9
	P114	NID_10
	P115	NID_13
	P116	NID_14
	P117	NID_15
	P118	NID_21
	P119	NID_25
	P120	NID_28
	P121	NID_32
	P122	NID_34
	P123	816
	P124	son of 816
	P125	3419
	P126	6795
	P127	1010083
	P128	1700220
	P129	55101
	P130	180138
	P131	134938
	P132	131103
	P133	16601834
	P134	15414113
	P135	15252685
	P136	Pt#1
	P137	Pt#2
	P138	Pt#3
	P139	Pt#4
	P140	Pt#5
	P141	Pt#6
	P142	Pt#7
	P143	Pt#8
	P144	Pt#9
	P145	Pt#10
	P146	A2604
	P147	NID_1
	P148	NID_19
	P149	NID_18
	P150	CCI-1
	P151	CCI-2
	P152	CCI-3
	P153	CCI-4
	P154	CCI-5
	P155	CCI-6
	P156	CCI-7
	P157	CCI-CZ1
	P158	CCI-CZ2
	P159	brother of CCI-CZ2
	P160	father of CZ054
	P161	father of CZ061
	P162	nephew of D983
	P163	brother of D983
	P164	father of D983
	P165	father of D1372
	P166	mother of I391
	P167	mother of I390
	P168	father of NID_1
	P169	father of CCI-CZ2
	P170	20205
	P171	A154
	P172	A175
	P173	A161
	P174	D1595
	P175	D1621
	P176	D1630
	P177	D1631
	P178	D1637
	P179	D1651
	P180	D1660
	P181	D1663
	P182	D1676
	P183	D1685
	P184	D1686
	P185	D1689
	P186	20996
	P187	DK106
	P188	GR025
	P189	20367
	P190	20845
	P191	20864
	P192	20658
	P193	20375
	P194	19221
	P195	19222
	P196	SJG2001
	P197	SJG2002
	P198	SJG2003
	P199	SJG2004
	P200	SJG2005
	P201	SJG2007
	P202	SJG2008
	P203	SJG2009
	P204	SJG2010
	P205	SJG2011
	P206	SJG2012
	P207	SJG2013
	P208	SJG2028
	P209	BOS-02
	P210	BOS-04
	P211	BOS-06
	P212	BOS-07
	P213	BOS-08
	P214	BOS-09
	P215	BOS-10
	P216	BOS-13
	P217	BOS-14
	P218	BOS-15
